# Supplementary material for: ACEGEN: Reinforcement Learning of Generative Chemical Agents for Drug Discovery
Source: J Chem Inf Model. 2024 Aug 2;64(15):5900–11. doi: 10.1021/acs.jcim.4c00895 (PMC11581341; doi:10.1021/acs.jcim.4c00895)
Supplement: Supplementary file 1 — ci4c00895_si_001.zip [file ci4c00895_si_001.zip]

Archive with 2 entries (2 files):
- Supporting Data 1.csv
- __MACOSX/._Supporting Data 1.csv
