# Supplementary material for: ACEGEN: Reinforcement Learning of Generative Chemical Agents for Drug Discovery
Source: J Chem Inf Model. 2024 Aug 2;64(15):5900–11. doi: 10.1021/acs.jcim.4c00895 (PMC11581341; doi:10.1021/acs.jcim.4c00895)
Supplement: Supplementary file 1 — ci4c00895_si_001.zip [file ci4c00895_si_001.zip › Supporting Data 1.csv]

seed	rl	task	metric	value
0	reinforce	Albuterol_similarity	Valid	0.9788
0	reinforce	Amlodipine_MPO	Valid	0.9584
0	reinforce	C7H8N2O2	Valid	0.9703
0	reinforce	C9H10N2O2PF2Cl	Valid	0.9745
0	reinforce	Celecoxxib_rediscovery	Valid	0.9686
0	reinforce	DRD2	Valid	0.9542
0	reinforce	Deco_hop	Valid	0.9445
0	reinforce	Fexofenadine_MPO	Valid	0.9151
0	reinforce	GSK3B	Valid	0.9218
0	reinforce	JNK3	Valid	0.9189
0	reinforce	Median_molecules_1	Valid	0.9649
0	reinforce	Median_molecules_2	Valid	0.9251
0	reinforce	Mestranol_similarity	Valid	0.9566
0	reinforce	Osimertinib_MPO	Valid	0.9123
0	reinforce	Perindopril_MPO	Valid	0.9471
0	reinforce	QED	Valid	0.9722
0	reinforce	Ranolazine_MPO	Valid	0.8759
0	reinforce	Scaffold_hop	Valid	0.9384
0	reinforce	Sitagliptin_MPO	Valid	0.9539
0	reinforce	Thiothixene_rediscovery	Valid	0.9588
0	reinforce	Troglitazone_rediscovery	Valid	0.9518
0	reinforce	Valsartan_smarts	Valid	0.9401
0	reinforce	Zaleplon_MPO	Valid	0.9724
0	reinforce	Albuterol_similarity	Unique	0.9707805476093176
0	reinforce	Amlodipine_MPO	Unique	0.9995826377295493
0	reinforce	C7H8N2O2	Unique	0.7688343811192415
0	reinforce	C9H10N2O2PF2Cl	Unique	0.9756798358132376
0	reinforce	Celecoxxib_rediscovery	Unique	0.8838529836877969
0	reinforce	DRD2	Unique	0.9744288409138544
0	reinforce	Deco_hop	Unique	0.999364743250397
0	reinforce	Fexofenadine_MPO	Unique	0.9998907223254287
0	reinforce	GSK3B	Unique	0.9824256888696028
0	reinforce	JNK3	Unique	0.9467841984982044
0	reinforce	Median_molecules_1	Unique	0.9594776660793864
0	reinforce	Median_molecules_2	Unique	0.9991352286239326
0	reinforce	Mestranol_similarity	Unique	0.9776291030733848
0	reinforce	Osimertinib_MPO	Unique	1.0
0	reinforce	Perindopril_MPO	Unique	1.0
0	reinforce	QED	Unique	0.99681135568813
0	reinforce	Ranolazine_MPO	Unique	1.0
0	reinforce	Scaffold_hop	Unique	0.9998934356351236
0	reinforce	Sitagliptin_MPO	Unique	0.9863717370793584
0	reinforce	Thiothixene_rediscovery	Unique	0.9720483938256154
0	reinforce	Troglitazone_rediscovery	Unique	0.999684807732717
0	reinforce	Valsartan_smarts	Unique	0.9956387618338476
0	reinforce	Zaleplon_MPO	Unique	0.9979432332373508
0	reinforce	Albuterol_similarity	Top-1 Avg	1.0
0	reinforce	Amlodipine_MPO	Top-1 Avg	0.6363636363636364
0	reinforce	C7H8N2O2	Top-1 Avg	1.0
0	reinforce	C9H10N2O2PF2Cl	Top-1 Avg	0.8348063012807894
0	reinforce	Celecoxxib_rediscovery	Top-1 Avg	1.0
0	reinforce	DRD2	Top-1 Avg	0.999999999611409
0	reinforce	Deco_hop	Top-1 Avg	0.675603467158177
0	reinforce	Fexofenadine_MPO	Top-1 Avg	0.7787999509165928
0	reinforce	GSK3B	Top-1 Avg	0.95
0	reinforce	JNK3	Top-1 Avg	0.93
0	reinforce	Median_molecules_1	Top-1 Avg	0.4
0	reinforce	Median_molecules_2	Top-1 Avg	0.2976702788937936
0	reinforce	Mestranol_similarity	Top-1 Avg	1.0
0	reinforce	Osimertinib_MPO	Top-1 Avg	0.8759445973115546
0	reinforce	Perindopril_MPO	Top-1 Avg	0.5570860145311557
0	reinforce	QED	Top-1 Avg	0.9481511003500216
0	reinforce	Ranolazine_MPO	Top-1 Avg	0.7915186158443419
0	reinforce	Scaffold_hop	Top-1 Avg	0.8972910328842532
0	reinforce	Sitagliptin_MPO	Top-1 Avg	0.4757179997437038
0	reinforce	Thiothixene_rediscovery	Top-1 Avg	0.5643564356435643
0	reinforce	Troglitazone_rediscovery	Top-1 Avg	0.3689320388349514
0	reinforce	Valsartan_smarts	Top-1 Avg	0.0310169604972686
0	reinforce	Zaleplon_MPO	Top-1 Avg	0.5674921161506625
0	reinforce	Albuterol_similarity	Top-10 Avg	0.9961975308641976
0	reinforce	Amlodipine_MPO	Top-10 Avg	0.5919789475315217
0	reinforce	C7H8N2O2	Top-10 Avg	1.0
0	reinforce	C9H10N2O2PF2Cl	Top-10 Avg	0.8257509649430211
0	reinforce	Celecoxxib_rediscovery	Top-10 Avg	0.8554272941015112
0	reinforce	DRD2	Top-10 Avg	0.999999999188641
0	reinforce	Deco_hop	Top-10 Avg	0.6527990210008013
0	reinforce	Fexofenadine_MPO	Top-10 Avg	0.7481802925373621
0	reinforce	GSK3B	Top-10 Avg	0.933
0	reinforce	JNK3	Top-10 Avg	0.907
0	reinforce	Median_molecules_1	Top-10 Avg	0.3489541393708789
0	reinforce	Median_molecules_2	Top-10 Avg	0.275234551416567
0	reinforce	Mestranol_similarity	Top-10 Avg	0.9602261943782386
0	reinforce	Osimertinib_MPO	Top-10 Avg	0.8638175247909565
0	reinforce	Perindopril_MPO	Top-10 Avg	0.5308678865938252
0	reinforce	QED	Top-10 Avg	0.9473668796577532
0	reinforce	Ranolazine_MPO	Top-10 Avg	0.784428418709461
0	reinforce	Scaffold_hop	Top-10 Avg	0.8315400236123093
0	reinforce	Sitagliptin_MPO	Top-10 Avg	0.4051282097244144
0	reinforce	Thiothixene_rediscovery	Top-10 Avg	0.5140802769512247
0	reinforce	Troglitazone_rediscovery	Top-10 Avg	0.3440721981412992
0	reinforce	Valsartan_smarts	Top-10 Avg	0.0306290564280658
0	reinforce	Zaleplon_MPO	Top-10 Avg	0.532471564063992
0	reinforce	Albuterol_similarity	Top-100 Avg	0.8972879048497177
0	reinforce	Amlodipine_MPO	Top-100 Avg	0.5511681888571672
0	reinforce	C7H8N2O2	Top-100 Avg	0.8765936666898412
0	reinforce	C9H10N2O2PF2Cl	Top-100 Avg	0.7457388446854815
0	reinforce	Celecoxxib_rediscovery	Top-100 Avg	0.7466315227514688
0	reinforce	DRD2	Top-100 Avg	0.9999999822796906
0	reinforce	Deco_hop	Top-100 Avg	0.6293227214756701
0	reinforce	Fexofenadine_MPO	Top-100 Avg	0.7134386881048235
0	reinforce	GSK3B	Top-100 Avg	0.8969000000000004
0	reinforce	JNK3	Top-100 Avg	0.8885999999999998
0	reinforce	Median_molecules_1	Top-100 Avg	0.3047872962861684
0	reinforce	Median_molecules_2	Top-100 Avg	0.2470753768751517
0	reinforce	Mestranol_similarity	Top-100 Avg	0.7155171012651877
0	reinforce	Osimertinib_MPO	Top-100 Avg	0.8358176766009848
0	reinforce	Perindopril_MPO	Top-100 Avg	0.4921106959097284
0	reinforce	QED	Top-100 Avg	0.943184820966623
0	reinforce	Ranolazine_MPO	Top-100 Avg	0.7564476179173174
0	reinforce	Scaffold_hop	Top-100 Avg	0.8007659099047979
0	reinforce	Sitagliptin_MPO	Top-100 Avg	0.324911169803926
0	reinforce	Thiothixene_rediscovery	Top-100 Avg	0.446959328487567
0	reinforce	Troglitazone_rediscovery	Top-100 Avg	0.3092844082655901
0	reinforce	Valsartan_smarts	Top-100 Avg	0.025575517834006
0	reinforce	Zaleplon_MPO	Top-100 Avg	0.4886771293944424
0	reinforce	Albuterol_similarity	Top-1 Avg (Div)	1.0
0	reinforce	Amlodipine_MPO	Top-1 Avg (Div)	0.6363636363636364
0	reinforce	C7H8N2O2	Top-1 Avg (Div)	1.0
0	reinforce	C9H10N2O2PF2Cl	Top-1 Avg (Div)	0.8348063012807894
0	reinforce	Celecoxxib_rediscovery	Top-1 Avg (Div)	1.0
0	reinforce	DRD2	Top-1 Avg (Div)	0.999999999611409
0	reinforce	Deco_hop	Top-1 Avg (Div)	0.675603467158177
0	reinforce	Fexofenadine_MPO	Top-1 Avg (Div)	0.7787999509165928
0	reinforce	GSK3B	Top-1 Avg (Div)	0.95
0	reinforce	JNK3	Top-1 Avg (Div)	0.93
0	reinforce	Median_molecules_1	Top-1 Avg (Div)	0.4
0	reinforce	Median_molecules_2	Top-1 Avg (Div)	0.2976702788937936
0	reinforce	Mestranol_similarity	Top-1 Avg (Div)	1.0
0	reinforce	Osimertinib_MPO	Top-1 Avg (Div)	0.8759445973115546
0	reinforce	Perindopril_MPO	Top-1 Avg (Div)	0.5570860145311557
0	reinforce	QED	Top-1 Avg (Div)	0.9481511003500216
0	reinforce	Ranolazine_MPO	Top-1 Avg (Div)	0.7915186158443419
0	reinforce	Scaffold_hop	Top-1 Avg (Div)	0.8972910328842532
0	reinforce	Sitagliptin_MPO	Top-1 Avg (Div)	0.4757179997437038
0	reinforce	Thiothixene_rediscovery	Top-1 Avg (Div)	0.5643564356435643
0	reinforce	Troglitazone_rediscovery	Top-1 Avg (Div)	0.3689320388349514
0	reinforce	Valsartan_smarts	Top-1 Avg (Div)	0.0310169604972686
0	reinforce	Zaleplon_MPO	Top-1 Avg (Div)	0.5674921161506625
0	reinforce	Albuterol_similarity	Top-10 Avg (Div)	0.9646410759971354
0	reinforce	Amlodipine_MPO	Top-10 Avg (Div)	0.5872829092274798
0	reinforce	C7H8N2O2	Top-10 Avg (Div)	1.0
0	reinforce	C9H10N2O2PF2Cl	Top-10 Avg (Div)	0.8244656744272151
0	reinforce	Celecoxxib_rediscovery	Top-10 Avg (Div)	0.7777851006021104
0	reinforce	DRD2	Top-10 Avg (Div)	0.9999999989509232
0	reinforce	Deco_hop	Top-10 Avg (Div)	0.6516586184571042
0	reinforce	Fexofenadine_MPO	Top-10 Avg (Div)	0.7481802925373621
0	reinforce	GSK3B	Top-10 Avg (Div)	0.925
0	reinforce	JNK3	Top-10 Avg (Div)	0.891
0	reinforce	Median_molecules_1	Top-10 Avg (Div)	0.3470538546363365
0	reinforce	Median_molecules_2	Top-10 Avg (Div)	0.267709631594395
0	reinforce	Mestranol_similarity	Top-10 Avg (Div)	0.946209667083194
0	reinforce	Osimertinib_MPO	Top-10 Avg (Div)	0.8622823809719137
0	reinforce	Perindopril_MPO	Top-10 Avg (Div)	0.5308678865938252
0	reinforce	QED	Top-10 Avg (Div)	0.9473668796577528
0	reinforce	Ranolazine_MPO	Top-10 Avg (Div)	0.784428418709461
0	reinforce	Scaffold_hop	Top-10 Avg (Div)	0.8258958023055722
0	reinforce	Sitagliptin_MPO	Top-10 Avg (Div)	0.4051282097244144
0	reinforce	Thiothixene_rediscovery	Top-10 Avg (Div)	0.5058749607726075
0	reinforce	Troglitazone_rediscovery	Top-10 Avg (Div)	0.3440721981412992
0	reinforce	Valsartan_smarts	Top-10 Avg (Div)	0.0306290564280658
0	reinforce	Zaleplon_MPO	Top-10 Avg (Div)	0.5316210308646891
0	reinforce	Albuterol_similarity	Top-100 Avg (Div)	0.7493016533933522
0	reinforce	Amlodipine_MPO	Top-100 Avg (Div)	0.5466562773932839
0	reinforce	C7H8N2O2	Top-100 Avg (Div)	0.8499036762231217
0	reinforce	C9H10N2O2PF2Cl	Top-100 Avg (Div)	0.7385454410194217
0	reinforce	Celecoxxib_rediscovery	Top-100 Avg (Div)	0.5372363981541156
0	reinforce	DRD2	Top-100 Avg (Div)	0.9999976455765937
0	reinforce	Deco_hop	Top-100 Avg (Div)	0.6275909895554015
0	reinforce	Fexofenadine_MPO	Top-100 Avg (Div)	0.7133120961159427
0	reinforce	GSK3B	Top-100 Avg (Div)	0.8518000000000002
0	reinforce	JNK3	Top-100 Avg (Div)	0.7747999999999999
0	reinforce	Median_molecules_1	Top-100 Avg (Div)	0.2939973796318542
0	reinforce	Median_molecules_2	Top-100 Avg (Div)	0.2322519450302694
0	reinforce	Mestranol_similarity	Top-100 Avg (Div)	0.6129327062284353
0	reinforce	Osimertinib_MPO	Top-100 Avg (Div)	0.8315330949466477
0	reinforce	Perindopril_MPO	Top-100 Avg (Div)	0.4911481231538724
0	reinforce	QED	Top-100 Avg (Div)	0.9427817205422584
0	reinforce	Ranolazine_MPO	Top-100 Avg (Div)	0.756429319700179
0	reinforce	Scaffold_hop	Top-100 Avg (Div)	0.7992203086748121
0	reinforce	Sitagliptin_MPO	Top-100 Avg (Div)	0.318954290326115
0	reinforce	Thiothixene_rediscovery	Top-100 Avg (Div)	0.4180032129732323
0	reinforce	Troglitazone_rediscovery	Top-100 Avg (Div)	0.3056122196376802
0	reinforce	Valsartan_smarts	Top-100 Avg (Div)	0.0251461539655932
0	reinforce	Zaleplon_MPO	Top-100 Avg (Div)	0.4775953425710827
0	reinforce	Albuterol_similarity	Top-1 AUC	0.852931172468988
0	reinforce	Amlodipine_MPO	Top-1 AUC	0.5851290916727636
0	reinforce	C7H8N2O2	Top-1 AUC	0.9129731466095083
0	reinforce	C9H10N2O2PF2Cl	Top-1 AUC	0.7948165679506622
0	reinforce	Celecoxxib_rediscovery	Top-1 AUC	0.7582430716642269
0	reinforce	DRD2	Top-1 AUC	0.9926625824331335
0	reinforce	Deco_hop	Top-1 AUC	0.6591199950623602
0	reinforce	Fexofenadine_MPO	Top-1 AUC	0.7423857315036502
0	reinforce	GSK3B	Top-1 AUC	0.92205
0	reinforce	JNK3	Top-1 AUC	0.77425
0	reinforce	Median_molecules_1	Top-1 AUC	0.3178929408368758
0	reinforce	Median_molecules_2	Top-1 AUC	0.2506820598706053
0	reinforce	Mestranol_similarity	Top-1 AUC	0.7359598411869926
0	reinforce	Osimertinib_MPO	Top-1 AUC	0.8482111527528997
0	reinforce	Perindopril_MPO	Top-1 AUC	0.4995006223401421
0	reinforce	QED	Top-1 AUC	0.9419935678598668
0	reinforce	Ranolazine_MPO	Top-1 AUC	0.7362848959443141
0	reinforce	Scaffold_hop	Top-1 AUC	0.8281408671335899
0	reinforce	Sitagliptin_MPO	Top-1 AUC	0.3938908690595224
0	reinforce	Thiothixene_rediscovery	Top-1 AUC	0.4790489662419734
0	reinforce	Troglitazone_rediscovery	Top-1 AUC	0.3096901326334041
0	reinforce	Valsartan_smarts	Top-1 AUC	0.0299148088137015
0	reinforce	Zaleplon_MPO	Top-1 AUC	0.5323018429057083
0	reinforce	Albuterol_similarity	Top-10 AUC	0.7175915907900485
0	reinforce	Amlodipine_MPO	Top-10 AUC	0.5393484719764722
0	reinforce	C7H8N2O2	Top-10 AUC	0.8110635680835593
0	reinforce	C9H10N2O2PF2Cl	Top-10 AUC	0.721523610604684
0	reinforce	Celecoxxib_rediscovery	Top-10 AUC	0.6367711617295628
0	reinforce	DRD2	Top-10 AUC	0.9747388701571684
0	reinforce	Deco_hop	Top-10 AUC	0.6295674292866087
0	reinforce	Fexofenadine_MPO	Top-10 AUC	0.7029545639066612
0	reinforce	GSK3B	Top-10 AUC	0.8467650500000001
0	reinforce	JNK3	Top-10 AUC	0.7233649999999999
0	reinforce	Median_molecules_1	Top-10 AUC	0.2631903664508629
0	reinforce	Median_molecules_2	Top-10 AUC	0.2293262500230045
0	reinforce	Mestranol_similarity	Top-10 AUC	0.6019899994643371
0	reinforce	Osimertinib_MPO	Top-10 AUC	0.8293163081278364
0	reinforce	Perindopril_MPO	Top-10 AUC	0.4736138545099077
0	reinforce	QED	Top-10 AUC	0.938963471508296
0	reinforce	Ranolazine_MPO	Top-10 AUC	0.7026281500734753
0	reinforce	Scaffold_hop	Top-10 AUC	0.7998332403769514
0	reinforce	Sitagliptin_MPO	Top-10 AUC	0.3305528452373953
0	reinforce	Thiothixene_rediscovery	Top-10 AUC	0.4221989020932844
0	reinforce	Troglitazone_rediscovery	Top-10 AUC	0.2864444390114514
0	reinforce	Valsartan_smarts	Top-10 AUC	0.0264502183496143
0	reinforce	Zaleplon_MPO	Top-10 AUC	0.483221335284503
0	reinforce	Albuterol_similarity	Top-100 AUC	0.5605580492082065
0	reinforce	Amlodipine_MPO	Top-100 AUC	0.4871755825738509
0	reinforce	C7H8N2O2	Top-100 AUC	0.6289254108997021
0	reinforce	C9H10N2O2PF2Cl	Top-100 AUC	0.5738314899215671
0	reinforce	Celecoxxib_rediscovery	Top-100 AUC	0.4834077121213265
0	reinforce	DRD2	Top-100 AUC	0.9036416394784508
0	reinforce	Deco_hop	Top-100 AUC	0.6050207249673721
0	reinforce	Fexofenadine_MPO	Top-100 AUC	0.6609144921767691
0	reinforce	GSK3B	Top-100 AUC	0.7352797478571426
0	reinforce	JNK3	Top-100 AUC	0.6156656827083332
0	reinforce	Median_molecules_1	Top-100 AUC	0.2173920817119075
0	reinforce	Median_molecules_2	Top-100 AUC	0.2006890334043543
0	reinforce	Mestranol_similarity	Top-100 AUC	0.4610403127545305
0	reinforce	Osimertinib_MPO	Top-100 AUC	0.788727142061269
0	reinforce	Perindopril_MPO	Top-100 AUC	0.4276480404253405
0	reinforce	QED	Top-100 AUC	0.9222526632464708
0	reinforce	Ranolazine_MPO	Top-100 AUC	0.6358891661538478
0	reinforce	Scaffold_hop	Top-100 AUC	0.7612181080724215
0	reinforce	Sitagliptin_MPO	Top-100 AUC	0.2310236340319117
0	reinforce	Thiothixene_rediscovery	Top-100 AUC	0.3589800895086049
0	reinforce	Troglitazone_rediscovery	Top-100 AUC	0.2522075485498598
0	reinforce	Valsartan_smarts	Top-100 AUC	0.0176303862735536
0	reinforce	Zaleplon_MPO	Top-100 AUC	0.4170289162212956
0	reinforce	Albuterol_similarity	Top-1 AUC (Div)	0.852931172468988
0	reinforce	Amlodipine_MPO	Top-1 AUC (Div)	0.5851290916727636
0	reinforce	C7H8N2O2	Top-1 AUC (Div)	0.9129731466095083
0	reinforce	C9H10N2O2PF2Cl	Top-1 AUC (Div)	0.7948165679506622
0	reinforce	Celecoxxib_rediscovery	Top-1 AUC (Div)	0.7582430716642269
0	reinforce	DRD2	Top-1 AUC (Div)	0.9926625824331335
0	reinforce	Deco_hop	Top-1 AUC (Div)	0.6591199950623602
0	reinforce	Fexofenadine_MPO	Top-1 AUC (Div)	0.7423857315036502
0	reinforce	GSK3B	Top-1 AUC (Div)	0.92205
0	reinforce	JNK3	Top-1 AUC (Div)	0.77425
0	reinforce	Median_molecules_1	Top-1 AUC (Div)	0.3178929408368758
0	reinforce	Median_molecules_2	Top-1 AUC (Div)	0.2506820598706053
0	reinforce	Mestranol_similarity	Top-1 AUC (Div)	0.7359598411869926
0	reinforce	Osimertinib_MPO	Top-1 AUC (Div)	0.8482111527528997
0	reinforce	Perindopril_MPO	Top-1 AUC (Div)	0.4995006223401421
0	reinforce	QED	Top-1 AUC (Div)	0.9419935678598668
0	reinforce	Ranolazine_MPO	Top-1 AUC (Div)	0.7362848959443141
0	reinforce	Scaffold_hop	Top-1 AUC (Div)	0.8281408671335899
0	reinforce	Sitagliptin_MPO	Top-1 AUC (Div)	0.3938908690595224
0	reinforce	Thiothixene_rediscovery	Top-1 AUC (Div)	0.4790489662419734
0	reinforce	Troglitazone_rediscovery	Top-1 AUC (Div)	0.3096901326334041
0	reinforce	Valsartan_smarts	Top-1 AUC (Div)	0.0299148088137015
0	reinforce	Zaleplon_MPO	Top-1 AUC (Div)	0.5323018429057083
0	reinforce	Albuterol_similarity	Top-10 AUC (Div)	0.7011332719055762
0	reinforce	Amlodipine_MPO	Top-10 AUC (Div)	0.5380411852084585
0	reinforce	C7H8N2O2	Top-10 AUC (Div)	0.8110635680835592
0	reinforce	C9H10N2O2PF2Cl	Top-10 AUC (Div)	0.7183529549003788
0	reinforce	Celecoxxib_rediscovery	Top-10 AUC (Div)	0.56494312333645
0	reinforce	DRD2	Top-10 AUC (Div)	0.970426548743472
0	reinforce	Deco_hop	Top-10 AUC (Div)	0.6295136845178662
0	reinforce	Fexofenadine_MPO	Top-10 AUC (Div)	0.7029545639066612
0	reinforce	GSK3B	Top-10 AUC (Div)	0.8428350000000002
0	reinforce	JNK3	Top-10 AUC (Div)	0.7131849999999998
0	reinforce	Median_molecules_1	Top-10 AUC (Div)	0.2623106078257834
0	reinforce	Median_molecules_2	Top-10 AUC (Div)	0.2279553086119666
0	reinforce	Mestranol_similarity	Top-10 AUC (Div)	0.5824731965727218
0	reinforce	Osimertinib_MPO	Top-10 AUC (Div)	0.8282616176757885
0	reinforce	Perindopril_MPO	Top-10 AUC (Div)	0.4734252641185441
0	reinforce	QED	Top-10 AUC (Div)	0.9389141285819224
0	reinforce	Ranolazine_MPO	Top-10 AUC (Div)	0.7026281500734753
0	reinforce	Scaffold_hop	Top-10 AUC (Div)	0.7992946898113521
0	reinforce	Sitagliptin_MPO	Top-10 AUC (Div)	0.3297866476877958
0	reinforce	Thiothixene_rediscovery	Top-10 AUC (Div)	0.418053327698182
0	reinforce	Troglitazone_rediscovery	Top-10 AUC (Div)	0.2863580744076556
0	reinforce	Valsartan_smarts	Top-10 AUC (Div)	0.026416014739378
0	reinforce	Zaleplon_MPO	Top-10 AUC (Div)	0.4829055445871476
0	reinforce	Albuterol_similarity	Top-100 AUC (Div)	0.52756765796071
0	reinforce	Amlodipine_MPO	Top-100 AUC (Div)	0.4845639059425908
0	reinforce	C7H8N2O2	Top-100 AUC (Div)	0.6129729347001749
0	reinforce	C9H10N2O2PF2Cl	Top-100 AUC (Div)	0.5655073750200259
0	reinforce	Celecoxxib_rediscovery	Top-100 AUC (Div)	0.40667888990169
0	reinforce	DRD2	Top-100 AUC (Div)	0.8921080434114949
0	reinforce	Deco_hop	Top-100 AUC (Div)	0.6043402978924926
0	reinforce	Fexofenadine_MPO	Top-100 AUC (Div)	0.6606166568878203
0	reinforce	GSK3B	Top-100 AUC (Div)	0.7056852278571428
0	reinforce	JNK3	Top-100 AUC (Div)	0.5626627277083334
0	reinforce	Median_molecules_1	Top-100 AUC (Div)	0.2125684800591411
0	reinforce	Median_molecules_2	Top-100 AUC (Div)	0.1960629661535405
0	reinforce	Mestranol_similarity	Top-100 AUC (Div)	0.4308983049985821
0	reinforce	Osimertinib_MPO	Top-100 AUC (Div)	0.786908689397657
0	reinforce	Perindopril_MPO	Top-100 AUC (Div)	0.4264283225356339
0	reinforce	QED	Top-100 AUC (Div)	0.9215479717684956
0	reinforce	Ranolazine_MPO	Top-100 AUC (Div)	0.635719538547559
0	reinforce	Scaffold_hop	Top-100 AUC (Div)	0.7606261300768274
0	reinforce	Sitagliptin_MPO	Top-100 AUC (Div)	0.2258981206611473
0	reinforce	Thiothixene_rediscovery	Top-100 AUC (Div)	0.345423136455631
0	reinforce	Troglitazone_rediscovery	Top-100 AUC (Div)	0.250525682390466
0	reinforce	Valsartan_smarts	Top-100 AUC (Div)	0.0173285317591726
0	reinforce	Zaleplon_MPO	Top-100 AUC (Div)	0.4123000785949323
0	reinforce	Albuterol_similarity	Diversity (SEDiv@1k)	0.75
0	reinforce	Amlodipine_MPO	Diversity (SEDiv@1k)	0.791
0	reinforce	C7H8N2O2	Diversity (SEDiv@1k)	0.659
0	reinforce	C9H10N2O2PF2Cl	Diversity (SEDiv@1k)	0.729
0	reinforce	Celecoxxib_rediscovery	Diversity (SEDiv@1k)	0.551
0	reinforce	DRD2	Diversity (SEDiv@1k)	0.55
0	reinforce	Deco_hop	Diversity (SEDiv@1k)	0.905
0	reinforce	Fexofenadine_MPO	Diversity (SEDiv@1k)	0.94
0	reinforce	GSK3B	Diversity (SEDiv@1k)	0.661
0	reinforce	JNK3	Diversity (SEDiv@1k)	0.509
0	reinforce	Median_molecules_1	Diversity (SEDiv@1k)	0.836
0	reinforce	Median_molecules_2	Diversity (SEDiv@1k)	0.841
0	reinforce	Mestranol_similarity	Diversity (SEDiv@1k)	0.818
0	reinforce	Osimertinib_MPO	Diversity (SEDiv@1k)	0.906
0	reinforce	Perindopril_MPO	Diversity (SEDiv@1k)	0.916
0	reinforce	QED	Diversity (SEDiv@1k)	0.784
0	reinforce	Ranolazine_MPO	Diversity (SEDiv@1k)	0.943
0	reinforce	Scaffold_hop	Diversity (SEDiv@1k)	0.94
0	reinforce	Sitagliptin_MPO	Diversity (SEDiv@1k)	0.765
0	reinforce	Thiothixene_rediscovery	Diversity (SEDiv@1k)	0.671
0	reinforce	Troglitazone_rediscovery	Diversity (SEDiv@1k)	0.814
0	reinforce	Valsartan_smarts	Diversity (SEDiv@1k)	0.821
0	reinforce	Zaleplon_MPO	Diversity (SEDiv@1k)	0.683
0	reinforce	Albuterol_similarity	B-CF Top-1 Avg	1.0
0	reinforce	Amlodipine_MPO	B-CF Top-1 Avg	0.5940885257860046
0	reinforce	C7H8N2O2	B-CF Top-1 Avg	1.0
0	reinforce	C9H10N2O2PF2Cl	B-CF Top-1 Avg	0.8348063012807894
0	reinforce	Celecoxxib_rediscovery	B-CF Top-1 Avg	1.0
0	reinforce	DRD2	B-CF Top-1 Avg	0.9999999993086588
0	reinforce	Deco_hop	B-CF Top-1 Avg	0.675603467158177
0	reinforce	Fexofenadine_MPO	B-CF Top-1 Avg	0.7433609237837535
0	reinforce	GSK3B	B-CF Top-1 Avg	0.95
0	reinforce	JNK3	B-CF Top-1 Avg	0.89
0	reinforce	Median_molecules_1	B-CF Top-1 Avg	0.4
0	reinforce	Median_molecules_2	B-CF Top-1 Avg	0.2976702788937936
0	reinforce	Mestranol_similarity	B-CF Top-1 Avg	1.0
0	reinforce	Osimertinib_MPO	B-CF Top-1 Avg	0.8759445973115546
0	reinforce	Perindopril_MPO	B-CF Top-1 Avg	0.5390716933750933
0	reinforce	QED	B-CF Top-1 Avg	0.9481511003500216
0	reinforce	Ranolazine_MPO	B-CF Top-1 Avg	0.3417733959632717
0	reinforce	Scaffold_hop	B-CF Top-1 Avg	0.828694274722788
0	reinforce	Sitagliptin_MPO	B-CF Top-1 Avg	0.4757179997437038
0	reinforce	Thiothixene_rediscovery	B-CF Top-1 Avg	0.5643564356435643
0	reinforce	Troglitazone_rediscovery	B-CF Top-1 Avg	0.3689320388349514
0	reinforce	Valsartan_smarts	B-CF Top-1 Avg	0.0310169604972686
0	reinforce	Zaleplon_MPO	B-CF Top-1 Avg	0.5674921161506625
0	reinforce	Albuterol_similarity	B-CF Top-10 Avg	0.9961975308641976
0	reinforce	Amlodipine_MPO	B-CF Top-10 Avg	0.5784187404355008
0	reinforce	C7H8N2O2	B-CF Top-10 Avg	1.0
0	reinforce	C9H10N2O2PF2Cl	B-CF Top-10 Avg	0.8257509649430211
0	reinforce	Celecoxxib_rediscovery	B-CF Top-10 Avg	0.8554272941015112
0	reinforce	DRD2	B-CF Top-10 Avg	0.9999999982393604
0	reinforce	Deco_hop	B-CF Top-10 Avg	0.652467202541846
0	reinforce	Fexofenadine_MPO	B-CF Top-10 Avg	0.7310838453048195
0	reinforce	GSK3B	B-CF Top-10 Avg	0.931
0	reinforce	JNK3	B-CF Top-10 Avg	0.852
0	reinforce	Median_molecules_1	B-CF Top-10 Avg	0.3489541393708789
0	reinforce	Median_molecules_2	B-CF Top-10 Avg	0.275234551416567
0	reinforce	Mestranol_similarity	B-CF Top-10 Avg	0.9602261943782386
0	reinforce	Osimertinib_MPO	B-CF Top-10 Avg	0.8521511338531653
0	reinforce	Perindopril_MPO	B-CF Top-10 Avg	0.5184316480979817
0	reinforce	QED	B-CF Top-10 Avg	0.9473668796577532
0	reinforce	Ranolazine_MPO	B-CF Top-10 Avg	0.3110056891641164
0	reinforce	Scaffold_hop	B-CF Top-10 Avg	0.8116800580458617
0	reinforce	Sitagliptin_MPO	B-CF Top-10 Avg	0.4051282097244144
0	reinforce	Thiothixene_rediscovery	B-CF Top-10 Avg	0.5113332524808993
0	reinforce	Troglitazone_rediscovery	B-CF Top-10 Avg	0.3418750320997935
0	reinforce	Valsartan_smarts	B-CF Top-10 Avg	0.0306290564280658
0	reinforce	Zaleplon_MPO	B-CF Top-10 Avg	0.532471564063992
0	reinforce	Albuterol_similarity	B-CF Top-100 Avg	0.8955164762782891
0	reinforce	Amlodipine_MPO	B-CF Top-100 Avg	0.5435643631744764
0	reinforce	C7H8N2O2	B-CF Top-100 Avg	0.8448542262359792
0	reinforce	C9H10N2O2PF2Cl	B-CF Top-100 Avg	0.745701427991665
0	reinforce	Celecoxxib_rediscovery	B-CF Top-100 Avg	0.7409931318717082
0	reinforce	DRD2	B-CF Top-100 Avg	0.9999998020495896
0	reinforce	Deco_hop	B-CF Top-100 Avg	0.6279743190672101
0	reinforce	Fexofenadine_MPO	B-CF Top-100 Avg	0.6968579135035498
0	reinforce	GSK3B	B-CF Top-100 Avg	0.8891999999999998
0	reinforce	JNK3	B-CF Top-100 Avg	0.7723
0	reinforce	Median_molecules_1	B-CF Top-100 Avg	0.3037927985863612
0	reinforce	Median_molecules_2	B-CF Top-100 Avg	0.2465642603199919
0	reinforce	Mestranol_similarity	B-CF Top-100 Avg	0.6890091360558184
0	reinforce	Osimertinib_MPO	B-CF Top-100 Avg	0.8252846319442152
0	reinforce	Perindopril_MPO	B-CF Top-100 Avg	0.4732264503633851
0	reinforce	QED	B-CF Top-100 Avg	0.9431818667067852
0	reinforce	Ranolazine_MPO	B-CF Top-100 Avg	0.2595957683689097
0	reinforce	Scaffold_hop	B-CF Top-100 Avg	0.7918919518388918
0	reinforce	Sitagliptin_MPO	B-CF Top-100 Avg	0.3247045056842094
0	reinforce	Thiothixene_rediscovery	B-CF Top-100 Avg	0.4429320309882961
0	reinforce	Troglitazone_rediscovery	B-CF Top-100 Avg	0.3007052679662536
0	reinforce	Valsartan_smarts	B-CF Top-100 Avg	0.0255149119735356
0	reinforce	Zaleplon_MPO	B-CF Top-100 Avg	0.4884422883636929
0	reinforce	Albuterol_similarity	B-CF Top-1 Avg (Div)	1.0
0	reinforce	Amlodipine_MPO	B-CF Top-1 Avg (Div)	0.5940885257860046
0	reinforce	C7H8N2O2	B-CF Top-1 Avg (Div)	1.0
0	reinforce	C9H10N2O2PF2Cl	B-CF Top-1 Avg (Div)	0.8348063012807894
0	reinforce	Celecoxxib_rediscovery	B-CF Top-1 Avg (Div)	1.0
0	reinforce	DRD2	B-CF Top-1 Avg (Div)	0.9999999993086588
0	reinforce	Deco_hop	B-CF Top-1 Avg (Div)	0.675603467158177
0	reinforce	Fexofenadine_MPO	B-CF Top-1 Avg (Div)	0.7433609237837535
0	reinforce	GSK3B	B-CF Top-1 Avg (Div)	0.95
0	reinforce	JNK3	B-CF Top-1 Avg (Div)	0.89
0	reinforce	Median_molecules_1	B-CF Top-1 Avg (Div)	0.4
0	reinforce	Median_molecules_2	B-CF Top-1 Avg (Div)	0.2976702788937936
0	reinforce	Mestranol_similarity	B-CF Top-1 Avg (Div)	1.0
0	reinforce	Osimertinib_MPO	B-CF Top-1 Avg (Div)	0.8759445973115546
0	reinforce	Perindopril_MPO	B-CF Top-1 Avg (Div)	0.5390716933750933
0	reinforce	QED	B-CF Top-1 Avg (Div)	0.9481511003500216
0	reinforce	Ranolazine_MPO	B-CF Top-1 Avg (Div)	0.3417733959632717
0	reinforce	Scaffold_hop	B-CF Top-1 Avg (Div)	0.828694274722788
0	reinforce	Sitagliptin_MPO	B-CF Top-1 Avg (Div)	0.4757179997437038
0	reinforce	Thiothixene_rediscovery	B-CF Top-1 Avg (Div)	0.5643564356435643
0	reinforce	Troglitazone_rediscovery	B-CF Top-1 Avg (Div)	0.3689320388349514
0	reinforce	Valsartan_smarts	B-CF Top-1 Avg (Div)	0.0310169604972686
0	reinforce	Zaleplon_MPO	B-CF Top-1 Avg (Div)	0.5674921161506625
0	reinforce	Albuterol_similarity	B-CF Top-10 Avg (Div)	0.9679090498533446
0	reinforce	Amlodipine_MPO	B-CF Top-10 Avg (Div)	0.5784187404355008
0	reinforce	C7H8N2O2	B-CF Top-10 Avg (Div)	1.0
0	reinforce	C9H10N2O2PF2Cl	B-CF Top-10 Avg (Div)	0.8244656744272151
0	reinforce	Celecoxxib_rediscovery	B-CF Top-10 Avg (Div)	0.7519110030064076
0	reinforce	DRD2	B-CF Top-10 Avg (Div)	0.9999999940631538
0	reinforce	Deco_hop	B-CF Top-10 Avg (Div)	0.648448855371445
0	reinforce	Fexofenadine_MPO	B-CF Top-10 Avg (Div)	0.7310838453048194
0	reinforce	GSK3B	B-CF Top-10 Avg (Div)	0.927
0	reinforce	JNK3	B-CF Top-10 Avg (Div)	0.8380000000000001
0	reinforce	Median_molecules_1	B-CF Top-10 Avg (Div)	0.3454046317866483
0	reinforce	Median_molecules_2	B-CF Top-10 Avg (Div)	0.2652718066032235
0	reinforce	Mestranol_similarity	B-CF Top-10 Avg (Div)	0.9254385408797638
0	reinforce	Osimertinib_MPO	B-CF Top-10 Avg (Div)	0.8506123148837832
0	reinforce	Perindopril_MPO	B-CF Top-10 Avg (Div)	0.5184316480979817
0	reinforce	QED	B-CF Top-10 Avg (Div)	0.9473668796577528
0	reinforce	Ranolazine_MPO	B-CF Top-10 Avg (Div)	0.3110056891641164
0	reinforce	Scaffold_hop	B-CF Top-10 Avg (Div)	0.8110785436711916
0	reinforce	Sitagliptin_MPO	B-CF Top-10 Avg (Div)	0.4051282097244144
0	reinforce	Thiothixene_rediscovery	B-CF Top-10 Avg (Div)	0.5071341182817651
0	reinforce	Troglitazone_rediscovery	B-CF Top-10 Avg (Div)	0.3418750320997936
0	reinforce	Valsartan_smarts	B-CF Top-10 Avg (Div)	0.0306290564280658
0	reinforce	Zaleplon_MPO	B-CF Top-10 Avg (Div)	0.5316210308646891
0	reinforce	Albuterol_similarity	B-CF Top-100 Avg (Div)	0.7409910342735228
0	reinforce	Amlodipine_MPO	B-CF Top-100 Avg (Div)	0.5390266309663457
0	reinforce	C7H8N2O2	B-CF Top-100 Avg (Div)	0.8082319997905255
0	reinforce	C9H10N2O2PF2Cl	B-CF Top-100 Avg (Div)	0.7377335896742384
0	reinforce	Celecoxxib_rediscovery	B-CF Top-100 Avg (Div)	0.5300280011973365
0	reinforce	DRD2	B-CF Top-100 Avg (Div)	0.9983740104816402
0	reinforce	Deco_hop	B-CF Top-100 Avg (Div)	0.6251763499522324
0	reinforce	Fexofenadine_MPO	B-CF Top-100 Avg (Div)	0.6962906155506581
0	reinforce	GSK3B	B-CF Top-100 Avg (Div)	0.842200000000001
0	reinforce	JNK3	B-CF Top-100 Avg (Div)	0.6868999999999994
0	reinforce	Median_molecules_1	B-CF Top-100 Avg (Div)	0.2915804085849565
0	reinforce	Median_molecules_2	B-CF Top-100 Avg (Div)	0.230323613532313
0	reinforce	Mestranol_similarity	B-CF Top-100 Avg (Div)	0.5863019513167368
0	reinforce	Osimertinib_MPO	B-CF Top-100 Avg (Div)	0.8218015675434915
0	reinforce	Perindopril_MPO	B-CF Top-100 Avg (Div)	0.4700272245270875
0	reinforce	QED	B-CF Top-100 Avg (Div)	0.9427670050015284
0	reinforce	Ranolazine_MPO	B-CF Top-100 Avg (Div)	0.2595957683689098
0	reinforce	Scaffold_hop	B-CF Top-100 Avg (Div)	0.7910231658116277
0	reinforce	Sitagliptin_MPO	B-CF Top-100 Avg (Div)	0.3187750360406738
0	reinforce	Thiothixene_rediscovery	B-CF Top-100 Avg (Div)	0.4142400010662218
0	reinforce	Troglitazone_rediscovery	B-CF Top-100 Avg (Div)	0.2962034914117705
0	reinforce	Valsartan_smarts	B-CF Top-100 Avg (Div)	0.0250736125503622
0	reinforce	Zaleplon_MPO	B-CF Top-100 Avg (Div)	0.4774968500527421
0	reinforce	Albuterol_similarity	B-CF Top-1 AUC	0.852931172468988
0	reinforce	Amlodipine_MPO	B-CF Top-1 AUC	0.5576022567815072
0	reinforce	C7H8N2O2	B-CF Top-1 AUC	0.9105780807527554
0	reinforce	C9H10N2O2PF2Cl	B-CF Top-1 AUC	0.7948165679506622
0	reinforce	Celecoxxib_rediscovery	B-CF Top-1 AUC	0.7582430716642269
0	reinforce	DRD2	B-CF Top-1 AUC	0.989090615389136
0	reinforce	Deco_hop	B-CF Top-1 AUC	0.6591199950623602
0	reinforce	Fexofenadine_MPO	B-CF Top-1 AUC	0.7052666908462305
0	reinforce	GSK3B	B-CF Top-1 AUC	0.92205
0	reinforce	JNK3	B-CF Top-1 AUC	0.75315
0	reinforce	Median_molecules_1	B-CF Top-1 AUC	0.3163645069252246
0	reinforce	Median_molecules_2	B-CF Top-1 AUC	0.2506820598706053
0	reinforce	Mestranol_similarity	B-CF Top-1 AUC	0.7306561726200298
0	reinforce	Osimertinib_MPO	B-CF Top-1 AUC	0.8333179106092348
0	reinforce	Perindopril_MPO	B-CF Top-1 AUC	0.4987930705531433
0	reinforce	QED	B-CF Top-1 AUC	0.9419935678598668
0	reinforce	Ranolazine_MPO	B-CF Top-1 AUC	0.3328271025446395
0	reinforce	Scaffold_hop	B-CF Top-1 AUC	0.8134661100724018
0	reinforce	Sitagliptin_MPO	B-CF Top-1 AUC	0.3938908690595224
0	reinforce	Thiothixene_rediscovery	B-CF Top-1 AUC	0.4780915194334627
0	reinforce	Troglitazone_rediscovery	B-CF Top-1 AUC	0.3096905120084551
0	reinforce	Valsartan_smarts	B-CF Top-1 AUC	0.029837026428056
0	reinforce	Zaleplon_MPO	B-CF Top-1 AUC	0.5323018429057083
0	reinforce	Albuterol_similarity	B-CF Top-10 AUC	0.7163400245374875
0	reinforce	Amlodipine_MPO	B-CF Top-10 AUC	0.5320121018128706
0	reinforce	C7H8N2O2	B-CF Top-10 AUC	0.798990560402561
0	reinforce	C9H10N2O2PF2Cl	B-CF Top-10 AUC	0.721523610604684
0	reinforce	Celecoxxib_rediscovery	B-CF Top-10 AUC	0.6354809489789378
0	reinforce	DRD2	B-CF Top-10 AUC	0.9689756272356844
0	reinforce	Deco_hop	B-CF Top-10 AUC	0.628722072541502
0	reinforce	Fexofenadine_MPO	B-CF Top-10 AUC	0.6892749212936898
0	reinforce	GSK3B	B-CF Top-10 AUC	0.8445950000000002
0	reinforce	JNK3	B-CF Top-10 AUC	0.68737
0	reinforce	Median_molecules_1	B-CF Top-10 AUC	0.2615558183812679
0	reinforce	Median_molecules_2	B-CF Top-10 AUC	0.2291745814785502
0	reinforce	Mestranol_similarity	B-CF Top-10 AUC	0.58585860983878
0	reinforce	Osimertinib_MPO	B-CF Top-10 AUC	0.816875992670613
0	reinforce	Perindopril_MPO	B-CF Top-10 AUC	0.4680916051527223
0	reinforce	QED	B-CF Top-10 AUC	0.938963471508296
0	reinforce	Ranolazine_MPO	B-CF Top-10 AUC	0.2991869668100257
0	reinforce	Scaffold_hop	B-CF Top-10 AUC	0.7928292508719685
0	reinforce	Sitagliptin_MPO	B-CF Top-10 AUC	0.3305387415534978
0	reinforce	Thiothixene_rediscovery	B-CF Top-10 AUC	0.4177156473318614
0	reinforce	Troglitazone_rediscovery	B-CF Top-10 AUC	0.2834945622383118
0	reinforce	Valsartan_smarts	B-CF Top-10 AUC	0.0263707416241812
0	reinforce	Zaleplon_MPO	B-CF Top-10 AUC	0.4830867027614835
0	reinforce	Albuterol_similarity	B-CF Top-100 AUC	0.5579039823957481
0	reinforce	Amlodipine_MPO	B-CF Top-100 AUC	0.4816367686478055
0	reinforce	C7H8N2O2	B-CF Top-100 AUC	0.5976037016693316
0	reinforce	C9H10N2O2PF2Cl	B-CF Top-100 AUC	0.5729511320285238
0	reinforce	Celecoxxib_rediscovery	B-CF Top-100 AUC	0.4767236481483145
0	reinforce	DRD2	B-CF Top-100 AUC	0.879669809846307
0	reinforce	Deco_hop	B-CF Top-100 AUC	0.603152195087784
0	reinforce	Fexofenadine_MPO	B-CF Top-100 AUC	0.6491199167641701
0	reinforce	GSK3B	B-CF Top-100 AUC	0.7263632470454543
0	reinforce	JNK3	B-CF Top-100 AUC	0.5570368694444443
0	reinforce	Median_molecules_1	B-CF Top-100 AUC	0.2145876270756698
0	reinforce	Median_molecules_2	B-CF Top-100 AUC	0.1996684700532374
0	reinforce	Mestranol_similarity	B-CF Top-100 AUC	0.4417288506579074
0	reinforce	Osimertinib_MPO	B-CF Top-100 AUC	0.7788974569594853
0	reinforce	Perindopril_MPO	B-CF Top-100 AUC	0.4181468092412969
0	reinforce	QED	B-CF Top-100 AUC	0.9223336134920932
0	reinforce	Ranolazine_MPO	B-CF Top-100 AUC	0.2390285734719159
0	reinforce	Scaffold_hop	B-CF Top-100 AUC	0.7550951515820445
0	reinforce	Sitagliptin_MPO	B-CF Top-100 AUC	0.2304026504683458
0	reinforce	Thiothixene_rediscovery	B-CF Top-100 AUC	0.3555489261765271
0	reinforce	Troglitazone_rediscovery	B-CF Top-100 AUC	0.2463715869887706
0	reinforce	Valsartan_smarts	B-CF Top-100 AUC	0.0175034426740548
0	reinforce	Zaleplon_MPO	B-CF Top-100 AUC	0.4152030328233207
0	reinforce	Albuterol_similarity	B-CF Top-1 AUC (Div)	0.852931172468988
0	reinforce	Amlodipine_MPO	B-CF Top-1 AUC (Div)	0.5576022567815072
0	reinforce	C7H8N2O2	B-CF Top-1 AUC (Div)	0.9105780807527554
0	reinforce	C9H10N2O2PF2Cl	B-CF Top-1 AUC (Div)	0.7948165679506622
0	reinforce	Celecoxxib_rediscovery	B-CF Top-1 AUC (Div)	0.7582430716642269
0	reinforce	DRD2	B-CF Top-1 AUC (Div)	0.989090615389136
0	reinforce	Deco_hop	B-CF Top-1 AUC (Div)	0.6591199950623602
0	reinforce	Fexofenadine_MPO	B-CF Top-1 AUC (Div)	0.7052666908462305
0	reinforce	GSK3B	B-CF Top-1 AUC (Div)	0.92205
0	reinforce	JNK3	B-CF Top-1 AUC (Div)	0.75315
0	reinforce	Median_molecules_1	B-CF Top-1 AUC (Div)	0.3163645069252246
0	reinforce	Median_molecules_2	B-CF Top-1 AUC (Div)	0.2506820598706053
0	reinforce	Mestranol_similarity	B-CF Top-1 AUC (Div)	0.7306561726200298
0	reinforce	Osimertinib_MPO	B-CF Top-1 AUC (Div)	0.8333179106092348
0	reinforce	Perindopril_MPO	B-CF Top-1 AUC (Div)	0.4987930705531433
0	reinforce	QED	B-CF Top-1 AUC (Div)	0.9419935678598668
0	reinforce	Ranolazine_MPO	B-CF Top-1 AUC (Div)	0.3328271025446395
0	reinforce	Scaffold_hop	B-CF Top-1 AUC (Div)	0.8134661100724018
0	reinforce	Sitagliptin_MPO	B-CF Top-1 AUC (Div)	0.3938908690595224
0	reinforce	Thiothixene_rediscovery	B-CF Top-1 AUC (Div)	0.4780915194334627
0	reinforce	Troglitazone_rediscovery	B-CF Top-1 AUC (Div)	0.3096905120084551
0	reinforce	Valsartan_smarts	B-CF Top-1 AUC (Div)	0.029837026428056
0	reinforce	Zaleplon_MPO	B-CF Top-1 AUC (Div)	0.5323018429057083
0	reinforce	Albuterol_similarity	B-CF Top-10 AUC (Div)	0.7002734025659388
0	reinforce	Amlodipine_MPO	B-CF Top-10 AUC (Div)	0.5316229604828597
0	reinforce	C7H8N2O2	B-CF Top-10 AUC (Div)	0.7986304086256214
0	reinforce	C9H10N2O2PF2Cl	B-CF Top-10 AUC (Div)	0.7183363297565671
0	reinforce	Celecoxxib_rediscovery	B-CF Top-10 AUC (Div)	0.5603576018844532
0	reinforce	DRD2	B-CF Top-10 AUC (Div)	0.9623240068257036
0	reinforce	Deco_hop	B-CF Top-10 AUC (Div)	0.6275503128959576
0	reinforce	Fexofenadine_MPO	B-CF Top-10 AUC (Div)	0.6892749212936898
0	reinforce	GSK3B	B-CF Top-10 AUC (Div)	0.8402049999999995
0	reinforce	JNK3	B-CF Top-10 AUC (Div)	0.67879
0	reinforce	Median_molecules_1	B-CF Top-10 AUC (Div)	0.2603756537191641
0	reinforce	Median_molecules_2	B-CF Top-10 AUC (Div)	0.2275164217477255
0	reinforce	Mestranol_similarity	B-CF Top-10 AUC (Div)	0.5646269756289954
0	reinforce	Osimertinib_MPO	B-CF Top-10 AUC (Div)	0.8165536351664225
0	reinforce	Perindopril_MPO	B-CF Top-10 AUC (Div)	0.4679658553232892
0	reinforce	QED	B-CF Top-10 AUC (Div)	0.9389141285819224
0	reinforce	Ranolazine_MPO	B-CF Top-10 AUC (Div)	0.2991869668100257
0	reinforce	Scaffold_hop	B-CF Top-10 AUC (Div)	0.7927781221501218
0	reinforce	Sitagliptin_MPO	B-CF Top-10 AUC (Div)	0.3297725440038984
0	reinforce	Thiothixene_rediscovery	B-CF Top-10 AUC (Div)	0.4140162610096808
0	reinforce	Troglitazone_rediscovery	B-CF Top-10 AUC (Div)	0.2833647679464693
0	reinforce	Valsartan_smarts	B-CF Top-10 AUC (Div)	0.0263365380139449
0	reinforce	Zaleplon_MPO	B-CF Top-10 AUC (Div)	0.4805423027410955
0	reinforce	Albuterol_similarity	B-CF Top-100 AUC (Div)	0.524338026605204
0	reinforce	Amlodipine_MPO	B-CF Top-100 AUC (Div)	0.4790202931949429
0	reinforce	C7H8N2O2	B-CF Top-100 AUC (Div)	0.5775741419073198
0	reinforce	C9H10N2O2PF2Cl	B-CF Top-100 AUC (Div)	0.5644534485972018
0	reinforce	Celecoxxib_rediscovery	B-CF Top-100 AUC (Div)	0.4008662693055108
0	reinforce	DRD2	B-CF Top-100 AUC (Div)	0.86038711013141
0	reinforce	Deco_hop	B-CF Top-100 AUC (Div)	0.6021970314596232
0	reinforce	Fexofenadine_MPO	B-CF Top-100 AUC (Div)	0.64842200503755
0	reinforce	GSK3B	B-CF Top-100 AUC (Div)	0.6953892520454548
0	reinforce	JNK3	B-CF Top-100 AUC (Div)	0.5113838594444443
0	reinforce	Median_molecules_1	B-CF Top-100 AUC (Div)	0.2094110554428994
0	reinforce	Median_molecules_2	B-CF Top-100 AUC (Div)	0.1947762735610325
0	reinforce	Mestranol_similarity	B-CF Top-100 AUC (Div)	0.4125846658127948
0	reinforce	Osimertinib_MPO	B-CF Top-100 AUC (Div)	0.7775236313390674
0	reinforce	Perindopril_MPO	B-CF Top-100 AUC (Div)	0.4166857039922731
0	reinforce	QED	B-CF Top-100 AUC (Div)	0.9216024347990232
0	reinforce	Ranolazine_MPO	B-CF Top-100 AUC (Div)	0.2389534388906958
0	reinforce	Scaffold_hop	B-CF Top-100 AUC (Div)	0.7544493445215534
0	reinforce	Sitagliptin_MPO	B-CF Top-100 AUC (Div)	0.2255434046276946
0	reinforce	Thiothixene_rediscovery	B-CF Top-100 AUC (Div)	0.3414335480667653
0	reinforce	Troglitazone_rediscovery	B-CF Top-100 AUC (Div)	0.2445255267354614
0	reinforce	Valsartan_smarts	B-CF Top-100 AUC (Div)	0.0171914888487338
0	reinforce	Zaleplon_MPO	B-CF Top-100 AUC (Div)	0.4102425451836215
0	reinforce	Albuterol_similarity	B-CF Diversity (SEDiv@1k)	0.718
0	reinforce	Amlodipine_MPO	B-CF Diversity (SEDiv@1k)	0.822
0	reinforce	C7H8N2O2	B-CF Diversity (SEDiv@1k)	0.702
0	reinforce	C9H10N2O2PF2Cl	B-CF Diversity (SEDiv@1k)	0.726
0	reinforce	Celecoxxib_rediscovery	B-CF Diversity (SEDiv@1k)	0.548
0	reinforce	DRD2	B-CF Diversity (SEDiv@1k)	0.604
0	reinforce	Deco_hop	B-CF Diversity (SEDiv@1k)	0.9
0	reinforce	Fexofenadine_MPO	B-CF Diversity (SEDiv@1k)	0.921
0	reinforce	GSK3B	B-CF Diversity (SEDiv@1k)	0.653
0	reinforce	JNK3	B-CF Diversity (SEDiv@1k)	0.675
0	reinforce	Median_molecules_1	B-CF Diversity (SEDiv@1k)	0.864
0	reinforce	Median_molecules_2	B-CF Diversity (SEDiv@1k)	0.822
0	reinforce	Mestranol_similarity	B-CF Diversity (SEDiv@1k)	0.813
0	reinforce	Osimertinib_MPO	B-CF Diversity (SEDiv@1k)	0.894
0	reinforce	Perindopril_MPO	B-CF Diversity (SEDiv@1k)	0.892
0	reinforce	QED	B-CF Diversity (SEDiv@1k)	0.79
0	reinforce	Ranolazine_MPO	B-CF Diversity (SEDiv@1k)	0.908
0	reinforce	Scaffold_hop	B-CF Diversity (SEDiv@1k)	0.917
0	reinforce	Sitagliptin_MPO	B-CF Diversity (SEDiv@1k)	0.775
0	reinforce	Thiothixene_rediscovery	B-CF Diversity (SEDiv@1k)	0.623
0	reinforce	Troglitazone_rediscovery	B-CF Diversity (SEDiv@1k)	0.807
0	reinforce	Valsartan_smarts	B-CF Diversity (SEDiv@1k)	0.83
0	reinforce	Zaleplon_MPO	B-CF Diversity (SEDiv@1k)	0.654
0	reinforce	Albuterol_similarity	T-CF Top-1 Avg	1.0
0	reinforce	Amlodipine_MPO	T-CF Top-1 Avg	0.6363636363636364
0	reinforce	C7H8N2O2	T-CF Top-1 Avg	1.0
0	reinforce	C9H10N2O2PF2Cl	T-CF Top-1 Avg	0.8348063012807894
0	reinforce	Celecoxxib_rediscovery	T-CF Top-1 Avg	1.0
0	reinforce	DRD2	T-CF Top-1 Avg	0.999999999611409
0	reinforce	Deco_hop	T-CF Top-1 Avg	0.675603467158177
0	reinforce	Fexofenadine_MPO	T-CF Top-1 Avg	0.7787999509165928
0	reinforce	GSK3B	T-CF Top-1 Avg	0.95
0	reinforce	JNK3	T-CF Top-1 Avg	0.93
0	reinforce	Median_molecules_1	T-CF Top-1 Avg	0.4
0	reinforce	Median_molecules_2	T-CF Top-1 Avg	0.2976702788937936
0	reinforce	Mestranol_similarity	T-CF Top-1 Avg	1.0
0	reinforce	Osimertinib_MPO	T-CF Top-1 Avg	0.8759445973115546
0	reinforce	Perindopril_MPO	T-CF Top-1 Avg	0.5570860145311557
0	reinforce	QED	T-CF Top-1 Avg	0.9481511003500216
0	reinforce	Ranolazine_MPO	T-CF Top-1 Avg	0.782332387430894
0	reinforce	Scaffold_hop	T-CF Top-1 Avg	0.8972910328842532
0	reinforce	Sitagliptin_MPO	T-CF Top-1 Avg	0.4258314947040598
0	reinforce	Thiothixene_rediscovery	T-CF Top-1 Avg	0.5643564356435643
0	reinforce	Troglitazone_rediscovery	T-CF Top-1 Avg	0.3689320388349514
0	reinforce	Valsartan_smarts	T-CF Top-1 Avg	0.0310169604972686
0	reinforce	Zaleplon_MPO	T-CF Top-1 Avg	0.5674921161506625
0	reinforce	Albuterol_similarity	T-CF Top-10 Avg	0.9961975308641976
0	reinforce	Amlodipine_MPO	T-CF Top-10 Avg	0.5919789475315217
0	reinforce	C7H8N2O2	T-CF Top-10 Avg	0.9882496902584595
0	reinforce	C9H10N2O2PF2Cl	T-CF Top-10 Avg	0.8257509649430211
0	reinforce	Celecoxxib_rediscovery	T-CF Top-10 Avg	0.8554272941015112
0	reinforce	DRD2	T-CF Top-10 Avg	0.999999999188641
0	reinforce	Deco_hop	T-CF Top-10 Avg	0.6527990210008013
0	reinforce	Fexofenadine_MPO	T-CF Top-10 Avg	0.7481802925373621
0	reinforce	GSK3B	T-CF Top-10 Avg	0.933
0	reinforce	JNK3	T-CF Top-10 Avg	0.906
0	reinforce	Median_molecules_1	T-CF Top-10 Avg	0.3381407307638285
0	reinforce	Median_molecules_2	T-CF Top-10 Avg	0.275234551416567
0	reinforce	Mestranol_similarity	T-CF Top-10 Avg	0.9602261943782386
0	reinforce	Osimertinib_MPO	T-CF Top-10 Avg	0.8624285502444533
0	reinforce	Perindopril_MPO	T-CF Top-10 Avg	0.5292154086639959
0	reinforce	QED	T-CF Top-10 Avg	0.9473044023551862
0	reinforce	Ranolazine_MPO	T-CF Top-10 Avg	0.7695205556019016
0	reinforce	Scaffold_hop	T-CF Top-10 Avg	0.8315400236123093
0	reinforce	Sitagliptin_MPO	T-CF Top-10 Avg	0.3945438852711195
0	reinforce	Thiothixene_rediscovery	T-CF Top-10 Avg	0.5140802769512247
0	reinforce	Troglitazone_rediscovery	T-CF Top-10 Avg	0.3421609084360824
0	reinforce	Valsartan_smarts	T-CF Top-10 Avg	0.0306290564280658
0	reinforce	Zaleplon_MPO	T-CF Top-10 Avg	0.5322855586463556
0	reinforce	Albuterol_similarity	T-CF Top-100 Avg	0.8952347788815628
0	reinforce	Amlodipine_MPO	T-CF Top-100 Avg	0.5505130908169248
0	reinforce	C7H8N2O2	T-CF Top-100 Avg	0.8699276084365323
0	reinforce	C9H10N2O2PF2Cl	T-CF Top-100 Avg	0.7413391462443548
0	reinforce	Celecoxxib_rediscovery	T-CF Top-100 Avg	0.743737110262039
0	reinforce	DRD2	T-CF Top-100 Avg	0.9999999822796906
0	reinforce	Deco_hop	T-CF Top-100 Avg	0.6292807993132375
0	reinforce	Fexofenadine_MPO	T-CF Top-100 Avg	0.7121026073353124
0	reinforce	GSK3B	T-CF Top-100 Avg	0.8969000000000004
0	reinforce	JNK3	T-CF Top-100 Avg	0.8870000000000001
0	reinforce	Median_molecules_1	T-CF Top-100 Avg	0.2786097980749524
0	reinforce	Median_molecules_2	T-CF Top-100 Avg	0.246929613467985
0	reinforce	Mestranol_similarity	T-CF Top-100 Avg	0.7055127795685904
0	reinforce	Osimertinib_MPO	T-CF Top-100 Avg	0.8351536531203336
0	reinforce	Perindopril_MPO	T-CF Top-100 Avg	0.4898588749517171
0	reinforce	QED	T-CF Top-100 Avg	0.9429332061001108
0	reinforce	Ranolazine_MPO	T-CF Top-100 Avg	0.7351893132200824
0	reinforce	Scaffold_hop	T-CF Top-100 Avg	0.8004613350886761
0	reinforce	Sitagliptin_MPO	T-CF Top-100 Avg	0.3229310034259821
0	reinforce	Thiothixene_rediscovery	T-CF Top-100 Avg	0.4464844839426264
0	reinforce	Troglitazone_rediscovery	T-CF Top-100 Avg	0.3043104090157295
0	reinforce	Valsartan_smarts	T-CF Top-100 Avg	0.0254401822892095
0	reinforce	Zaleplon_MPO	T-CF Top-100 Avg	0.4879613353892392
0	reinforce	Albuterol_similarity	T-CF Top-1 Avg (Div)	1.0
0	reinforce	Amlodipine_MPO	T-CF Top-1 Avg (Div)	0.6363636363636364
0	reinforce	C7H8N2O2	T-CF Top-1 Avg (Div)	1.0
0	reinforce	C9H10N2O2PF2Cl	T-CF Top-1 Avg (Div)	0.8348063012807894
0	reinforce	Celecoxxib_rediscovery	T-CF Top-1 Avg (Div)	1.0
0	reinforce	DRD2	T-CF Top-1 Avg (Div)	0.999999999611409
0	reinforce	Deco_hop	T-CF Top-1 Avg (Div)	0.675603467158177
0	reinforce	Fexofenadine_MPO	T-CF Top-1 Avg (Div)	0.7787999509165928
0	reinforce	GSK3B	T-CF Top-1 Avg (Div)	0.95
0	reinforce	JNK3	T-CF Top-1 Avg (Div)	0.93
0	reinforce	Median_molecules_1	T-CF Top-1 Avg (Div)	0.4
0	reinforce	Median_molecules_2	T-CF Top-1 Avg (Div)	0.2976702788937936
0	reinforce	Mestranol_similarity	T-CF Top-1 Avg (Div)	1.0
0	reinforce	Osimertinib_MPO	T-CF Top-1 Avg (Div)	0.8759445973115546
0	reinforce	Perindopril_MPO	T-CF Top-1 Avg (Div)	0.5570860145311557
0	reinforce	QED	T-CF Top-1 Avg (Div)	0.9481511003500216
0	reinforce	Ranolazine_MPO	T-CF Top-1 Avg (Div)	0.782332387430894
0	reinforce	Scaffold_hop	T-CF Top-1 Avg (Div)	0.8972910328842532
0	reinforce	Sitagliptin_MPO	T-CF Top-1 Avg (Div)	0.4258314947040598
0	reinforce	Thiothixene_rediscovery	T-CF Top-1 Avg (Div)	0.5643564356435643
0	reinforce	Troglitazone_rediscovery	T-CF Top-1 Avg (Div)	0.3689320388349514
0	reinforce	Valsartan_smarts	T-CF Top-1 Avg (Div)	0.0310169604972686
0	reinforce	Zaleplon_MPO	T-CF Top-1 Avg (Div)	0.5674921161506625
0	reinforce	Albuterol_similarity	T-CF Top-10 Avg (Div)	0.9266598291200584
0	reinforce	Amlodipine_MPO	T-CF Top-10 Avg (Div)	0.5872829092274798
0	reinforce	C7H8N2O2	T-CF Top-10 Avg (Div)	0.9882496902584595
0	reinforce	C9H10N2O2PF2Cl	T-CF Top-10 Avg (Div)	0.8244656744272151
0	reinforce	Celecoxxib_rediscovery	T-CF Top-10 Avg (Div)	0.774277290243108
0	reinforce	DRD2	T-CF Top-10 Avg (Div)	0.9999999988599878
0	reinforce	Deco_hop	T-CF Top-10 Avg (Div)	0.6516586184571042
0	reinforce	Fexofenadine_MPO	T-CF Top-10 Avg (Div)	0.7481802925373621
0	reinforce	GSK3B	T-CF Top-10 Avg (Div)	0.927
0	reinforce	JNK3	T-CF Top-10 Avg (Div)	0.893
0	reinforce	Median_molecules_1	T-CF Top-10 Avg (Div)	0.3222728002857281
0	reinforce	Median_molecules_2	T-CF Top-10 Avg (Div)	0.267523226134704
0	reinforce	Mestranol_similarity	T-CF Top-10 Avg (Div)	0.9356885808522204
0	reinforce	Osimertinib_MPO	T-CF Top-10 Avg (Div)	0.8602975262521001
0	reinforce	Perindopril_MPO	T-CF Top-10 Avg (Div)	0.5292154086639959
0	reinforce	QED	T-CF Top-10 Avg (Div)	0.947304402355186
0	reinforce	Ranolazine_MPO	T-CF Top-10 Avg (Div)	0.7695205556019016
0	reinforce	Scaffold_hop	T-CF Top-10 Avg (Div)	0.8258958023055722
0	reinforce	Sitagliptin_MPO	T-CF Top-10 Avg (Div)	0.3945438852711194
0	reinforce	Thiothixene_rediscovery	T-CF Top-10 Avg (Div)	0.5080862424815529
0	reinforce	Troglitazone_rediscovery	T-CF Top-10 Avg (Div)	0.3421609084360824
0	reinforce	Valsartan_smarts	T-CF Top-10 Avg (Div)	0.0306290564280658
0	reinforce	Zaleplon_MPO	T-CF Top-10 Avg (Div)	0.5313768697902616
0	reinforce	Albuterol_similarity	T-CF Top-100 Avg (Div)	0.7147072274272885
0	reinforce	Amlodipine_MPO	T-CF Top-100 Avg (Div)	0.5455657994890907
0	reinforce	C7H8N2O2	T-CF Top-100 Avg (Div)	0.8353823403432981
0	reinforce	C9H10N2O2PF2Cl	T-CF Top-100 Avg (Div)	0.7254155444464235
0	reinforce	Celecoxxib_rediscovery	T-CF Top-100 Avg (Div)	0.5362360303697774
0	reinforce	DRD2	T-CF Top-100 Avg (Div)	0.9999976046523684
0	reinforce	Deco_hop	T-CF Top-100 Avg (Div)	0.6275256540323364
0	reinforce	Fexofenadine_MPO	T-CF Top-100 Avg (Div)	0.7119250529521013
0	reinforce	GSK3B	T-CF Top-100 Avg (Div)	0.8524000000000003
0	reinforce	JNK3	T-CF Top-100 Avg (Div)	0.7735999999999997
0	reinforce	Median_molecules_1	T-CF Top-100 Avg (Div)	0.2441381409256422
0	reinforce	Median_molecules_2	T-CF Top-100 Avg (Div)	0.231489105032704
0	reinforce	Mestranol_similarity	T-CF Top-100 Avg (Div)	0.5807245264066085
0	reinforce	Osimertinib_MPO	T-CF Top-100 Avg (Div)	0.8306507976364543
0	reinforce	Perindopril_MPO	T-CF Top-100 Avg (Div)	0.4884468871473362
0	reinforce	QED	T-CF Top-100 Avg (Div)	0.9424990420612764
0	reinforce	Ranolazine_MPO	T-CF Top-100 Avg (Div)	0.7351893132200823
0	reinforce	Scaffold_hop	T-CF Top-100 Avg (Div)	0.798837205859265
0	reinforce	Sitagliptin_MPO	T-CF Top-100 Avg (Div)	0.3166957510419626
0	reinforce	Thiothixene_rediscovery	T-CF Top-100 Avg (Div)	0.4164348549962623
0	reinforce	Troglitazone_rediscovery	T-CF Top-100 Avg (Div)	0.2998242544248665
0	reinforce	Valsartan_smarts	T-CF Top-100 Avg (Div)	0.0249555543586984
0	reinforce	Zaleplon_MPO	T-CF Top-100 Avg (Div)	0.4764575382203872
0	reinforce	Albuterol_similarity	T-CF Top-1 AUC	0.852931172468988
0	reinforce	Amlodipine_MPO	T-CF Top-1 AUC	0.581885849719327
0	reinforce	C7H8N2O2	T-CF Top-1 AUC	0.9124322149888976
0	reinforce	C9H10N2O2PF2Cl	T-CF Top-1 AUC	0.7874123146510087
0	reinforce	Celecoxxib_rediscovery	T-CF Top-1 AUC	0.7582430716642269
0	reinforce	DRD2	T-CF Top-1 AUC	0.9926625824331335
0	reinforce	Deco_hop	T-CF Top-1 AUC	0.6591199950623602
0	reinforce	Fexofenadine_MPO	T-CF Top-1 AUC	0.7423857315036502
0	reinforce	GSK3B	T-CF Top-1 AUC	0.92205
0	reinforce	JNK3	T-CF Top-1 AUC	0.77425
0	reinforce	Median_molecules_1	T-CF Top-1 AUC	0.2681257186495467
0	reinforce	Median_molecules_2	T-CF Top-1 AUC	0.2506820598706053
0	reinforce	Mestranol_similarity	T-CF Top-1 AUC	0.7346749043532268
0	reinforce	Osimertinib_MPO	T-CF Top-1 AUC	0.8466200895752387
0	reinforce	Perindopril_MPO	T-CF Top-1 AUC	0.4991796538405958
0	reinforce	QED	T-CF Top-1 AUC	0.9419792604645432
0	reinforce	Ranolazine_MPO	T-CF Top-1 AUC	0.730306946808901
0	reinforce	Scaffold_hop	T-CF Top-1 AUC	0.8252174458039604
0	reinforce	Sitagliptin_MPO	T-CF Top-1 AUC	0.3841630005767918
0	reinforce	Thiothixene_rediscovery	T-CF Top-1 AUC	0.4790489662419734
0	reinforce	Troglitazone_rediscovery	T-CF Top-1 AUC	0.3080694275787043
0	reinforce	Valsartan_smarts	T-CF Top-1 AUC	0.0299148088137015
0	reinforce	Zaleplon_MPO	T-CF Top-1 AUC	0.5318169516232069
0	reinforce	Albuterol_similarity	T-CF Top-10 AUC	0.7132142441624052
0	reinforce	Amlodipine_MPO	T-CF Top-10 AUC	0.5370306904342567
0	reinforce	C7H8N2O2	T-CF Top-10 AUC	0.8022368816783195
0	reinforce	C9H10N2O2PF2Cl	T-CF Top-10 AUC	0.7086178705797319
0	reinforce	Celecoxxib_rediscovery	T-CF Top-10 AUC	0.6365784809535485
0	reinforce	DRD2	T-CF Top-10 AUC	0.9746717300378476
0	reinforce	Deco_hop	T-CF Top-10 AUC	0.62950556298357
0	reinforce	Fexofenadine_MPO	T-CF Top-10 AUC	0.7017955517476483
0	reinforce	GSK3B	T-CF Top-10 AUC	0.8458150500000001
0	reinforce	JNK3	T-CF Top-10 AUC	0.7232099999999999
0	reinforce	Median_molecules_1	T-CF Top-10 AUC	0.2355005782843915
0	reinforce	Median_molecules_2	T-CF Top-10 AUC	0.2292838650770285
0	reinforce	Mestranol_similarity	T-CF Top-10 AUC	0.5954067018147886
0	reinforce	Osimertinib_MPO	T-CF Top-10 AUC	0.8274360054678939
0	reinforce	Perindopril_MPO	T-CF Top-10 AUC	0.4721276924833009
0	reinforce	QED	T-CF Top-10 AUC	0.9387223000202988
0	reinforce	Ranolazine_MPO	T-CF Top-10 AUC	0.6905389917416667
0	reinforce	Scaffold_hop	T-CF Top-10 AUC	0.7983086316744492
0	reinforce	Sitagliptin_MPO	T-CF Top-10 AUC	0.3283211990209143
0	reinforce	Thiothixene_rediscovery	T-CF Top-10 AUC	0.4221989020932844
0	reinforce	Troglitazone_rediscovery	T-CF Top-10 AUC	0.282752965310033
0	reinforce	Valsartan_smarts	T-CF Top-10 AUC	0.0264501468217905
0	reinforce	Zaleplon_MPO	T-CF Top-10 AUC	0.4810472541582737
0	reinforce	Albuterol_similarity	T-CF Top-100 AUC	0.5522490788522988
0	reinforce	Amlodipine_MPO	T-CF Top-100 AUC	0.4849831794272179
0	reinforce	C7H8N2O2	T-CF Top-100 AUC	0.6149055140113124
0	reinforce	C9H10N2O2PF2Cl	T-CF Top-100 AUC	0.5582535896151658
0	reinforce	Celecoxxib_rediscovery	T-CF Top-100 AUC	0.4822420461920428
0	reinforce	DRD2	T-CF Top-100 AUC	0.9020663220181764
0	reinforce	Deco_hop	T-CF Top-100 AUC	0.6048234923440655
0	reinforce	Fexofenadine_MPO	T-CF Top-100 AUC	0.6589917817465215
0	reinforce	GSK3B	T-CF Top-100 AUC	0.7336816152222223
0	reinforce	JNK3	T-CF Top-100 AUC	0.6142566641011236
0	reinforce	Median_molecules_1	T-CF Top-100 AUC	0.1890466028923062
0	reinforce	Median_molecules_2	T-CF Top-100 AUC	0.2002856784183821
0	reinforce	Mestranol_similarity	T-CF Top-100 AUC	0.4468548391875288
0	reinforce	Osimertinib_MPO	T-CF Top-100 AUC	0.7869008879892224
0	reinforce	Perindopril_MPO	T-CF Top-100 AUC	0.4250225941057545
0	reinforce	QED	T-CF Top-100 AUC	0.9211936131327588
0	reinforce	Ranolazine_MPO	T-CF Top-100 AUC	0.6170972023138981
0	reinforce	Scaffold_hop	T-CF Top-100 AUC	0.758145519359031
0	reinforce	Sitagliptin_MPO	T-CF Top-100 AUC	0.2292785234203355
0	reinforce	Thiothixene_rediscovery	T-CF Top-100 AUC	0.3587326061923595
0	reinforce	Troglitazone_rediscovery	T-CF Top-100 AUC	0.2485307540336456
0	reinforce	Valsartan_smarts	T-CF Top-100 AUC	0.0172699804334272
0	reinforce	Zaleplon_MPO	T-CF Top-100 AUC	0.4155533146097748
0	reinforce	Albuterol_similarity	T-CF Top-1 AUC (Div)	0.852931172468988
0	reinforce	Amlodipine_MPO	T-CF Top-1 AUC (Div)	0.581885849719327
0	reinforce	C7H8N2O2	T-CF Top-1 AUC (Div)	0.9124322149888976
0	reinforce	C9H10N2O2PF2Cl	T-CF Top-1 AUC (Div)	0.7874123146510087
0	reinforce	Celecoxxib_rediscovery	T-CF Top-1 AUC (Div)	0.7582430716642269
0	reinforce	DRD2	T-CF Top-1 AUC (Div)	0.9926625824331335
0	reinforce	Deco_hop	T-CF Top-1 AUC (Div)	0.6591199950623602
0	reinforce	Fexofenadine_MPO	T-CF Top-1 AUC (Div)	0.7423857315036502
0	reinforce	GSK3B	T-CF Top-1 AUC (Div)	0.92205
0	reinforce	JNK3	T-CF Top-1 AUC (Div)	0.77425
0	reinforce	Median_molecules_1	T-CF Top-1 AUC (Div)	0.2681257186495467
0	reinforce	Median_molecules_2	T-CF Top-1 AUC (Div)	0.2506820598706053
0	reinforce	Mestranol_similarity	T-CF Top-1 AUC (Div)	0.7346749043532268
0	reinforce	Osimertinib_MPO	T-CF Top-1 AUC (Div)	0.8466200895752387
0	reinforce	Perindopril_MPO	T-CF Top-1 AUC (Div)	0.4991796538405958
0	reinforce	QED	T-CF Top-1 AUC (Div)	0.9419792604645432
0	reinforce	Ranolazine_MPO	T-CF Top-1 AUC (Div)	0.730306946808901
0	reinforce	Scaffold_hop	T-CF Top-1 AUC (Div)	0.8252174458039604
0	reinforce	Sitagliptin_MPO	T-CF Top-1 AUC (Div)	0.3841630005767918
0	reinforce	Thiothixene_rediscovery	T-CF Top-1 AUC (Div)	0.4790489662419734
0	reinforce	Troglitazone_rediscovery	T-CF Top-1 AUC (Div)	0.3080694275787043
0	reinforce	Valsartan_smarts	T-CF Top-1 AUC (Div)	0.0299148088137015
0	reinforce	Zaleplon_MPO	T-CF Top-1 AUC (Div)	0.5318169516232069
0	reinforce	Albuterol_similarity	T-CF Top-10 AUC (Div)	0.6660889816506096
0	reinforce	Amlodipine_MPO	T-CF Top-10 AUC (Div)	0.5356512702421795
0	reinforce	C7H8N2O2	T-CF Top-10 AUC (Div)	0.8022368816783195
0	reinforce	C9H10N2O2PF2Cl	T-CF Top-10 AUC (Div)	0.7065753114380066
0	reinforce	Celecoxxib_rediscovery	T-CF Top-10 AUC (Div)	0.5643373096792594
0	reinforce	DRD2	T-CF Top-10 AUC (Div)	0.9703056356563864
0	reinforce	Deco_hop	T-CF Top-10 AUC (Div)	0.6294518182148273
0	reinforce	Fexofenadine_MPO	T-CF Top-10 AUC (Div)	0.7017955517476483
0	reinforce	GSK3B	T-CF Top-10 AUC (Div)	0.8421050000000003
0	reinforce	JNK3	T-CF Top-10 AUC (Div)	0.7139249999999997
0	reinforce	Median_molecules_1	T-CF Top-10 AUC (Div)	0.2329393301688849
0	reinforce	Median_molecules_2	T-CF Top-10 AUC (Div)	0.2278947986055332
0	reinforce	Mestranol_similarity	T-CF Top-10 AUC (Div)	0.5692522535958405
0	reinforce	Osimertinib_MPO	T-CF Top-10 AUC (Div)	0.8262194859891073
0	reinforce	Perindopril_MPO	T-CF Top-10 AUC (Div)	0.4719043324372692
0	reinforce	QED	T-CF Top-10 AUC (Div)	0.9386715845222692
0	reinforce	Ranolazine_MPO	T-CF Top-10 AUC (Div)	0.6905389917416667
0	reinforce	Scaffold_hop	T-CF Top-10 AUC (Div)	0.7977700811088498
0	reinforce	Sitagliptin_MPO	T-CF Top-10 AUC (Div)	0.3275100550490022
0	reinforce	Thiothixene_rediscovery	T-CF Top-10 AUC (Div)	0.4181717363010437
0	reinforce	Troglitazone_rediscovery	T-CF Top-10 AUC (Div)	0.2825171860380823
0	reinforce	Valsartan_smarts	T-CF Top-10 AUC (Div)	0.0264155344609702
0	reinforce	Zaleplon_MPO	T-CF Top-10 AUC (Div)	0.4805934161545628
0	reinforce	Albuterol_similarity	T-CF Top-100 AUC (Div)	0.5079029230711207
0	reinforce	Amlodipine_MPO	T-CF Top-100 AUC (Div)	0.4822127917622029
0	reinforce	C7H8N2O2	T-CF Top-100 AUC (Div)	0.5927830168873246
0	reinforce	C9H10N2O2PF2Cl	T-CF Top-100 AUC (Div)	0.5503838765421836
0	reinforce	Celecoxxib_rediscovery	T-CF Top-100 AUC (Div)	0.4056823028788254
0	reinforce	DRD2	T-CF Top-100 AUC (Div)	0.8896445316832698
0	reinforce	Deco_hop	T-CF Top-100 AUC (Div)	0.6041285734210304
0	reinforce	Fexofenadine_MPO	T-CF Top-100 AUC (Div)	0.658570959825792
0	reinforce	GSK3B	T-CF Top-100 AUC (Div)	0.7037225952222224
0	reinforce	JNK3	T-CF Top-100 AUC (Div)	0.5619426191011235
0	reinforce	Median_molecules_1	T-CF Top-100 AUC (Div)	0.1789817578148267
0	reinforce	Median_molecules_2	T-CF Top-100 AUC (Div)	0.1954817703729207
0	reinforce	Mestranol_similarity	T-CF Top-100 AUC (Div)	0.4087380118816422
0	reinforce	Osimertinib_MPO	T-CF Top-100 AUC (Div)	0.7849914633059863
0	reinforce	Perindopril_MPO	T-CF Top-100 AUC (Div)	0.4235995235980637
0	reinforce	QED	T-CF Top-100 AUC (Div)	0.9204048510588552
0	reinforce	Ranolazine_MPO	T-CF Top-100 AUC (Div)	0.6168845605380779
0	reinforce	Scaffold_hop	T-CF Top-100 AUC (Div)	0.7572790384904531
0	reinforce	Sitagliptin_MPO	T-CF Top-100 AUC (Div)	0.2239154113074241
0	reinforce	Thiothixene_rediscovery	T-CF Top-100 AUC (Div)	0.344819624967643
0	reinforce	Troglitazone_rediscovery	T-CF Top-100 AUC (Div)	0.2466160516417604
0	reinforce	Valsartan_smarts	T-CF Top-100 AUC (Div)	0.0169125264104097
0	reinforce	Zaleplon_MPO	T-CF Top-100 AUC (Div)	0.4105949271884054
0	reinforce	Albuterol_similarity	T-CF Diversity (SEDiv@1k)	0.716
0	reinforce	Amlodipine_MPO	T-CF Diversity (SEDiv@1k)	0.791
0	reinforce	C7H8N2O2	T-CF Diversity (SEDiv@1k)	0.648
0	reinforce	C9H10N2O2PF2Cl	T-CF Diversity (SEDiv@1k)	0.703
0	reinforce	Celecoxxib_rediscovery	T-CF Diversity (SEDiv@1k)	0.554
0	reinforce	DRD2	T-CF Diversity (SEDiv@1k)	0.511
0	reinforce	Deco_hop	T-CF Diversity (SEDiv@1k)	0.875
0	reinforce	Fexofenadine_MPO	T-CF Diversity (SEDiv@1k)	0.924
0	reinforce	GSK3B	T-CF Diversity (SEDiv@1k)	0.654
0	reinforce	JNK3	T-CF Diversity (SEDiv@1k)	0.503
0	reinforce	Median_molecules_1	T-CF Diversity (SEDiv@1k)	0.846
0	reinforce	Median_molecules_2	T-CF Diversity (SEDiv@1k)	0.792
0	reinforce	Mestranol_similarity	T-CF Diversity (SEDiv@1k)	0.763
0	reinforce	Osimertinib_MPO	T-CF Diversity (SEDiv@1k)	0.898
0	reinforce	Perindopril_MPO	T-CF Diversity (SEDiv@1k)	0.881
0	reinforce	QED	T-CF Diversity (SEDiv@1k)	0.8
0	reinforce	Ranolazine_MPO	T-CF Diversity (SEDiv@1k)	0.948
0	reinforce	Scaffold_hop	T-CF Diversity (SEDiv@1k)	0.936
0	reinforce	Sitagliptin_MPO	T-CF Diversity (SEDiv@1k)	0.74
0	reinforce	Thiothixene_rediscovery	T-CF Diversity (SEDiv@1k)	0.624
0	reinforce	Troglitazone_rediscovery	T-CF Diversity (SEDiv@1k)	0.785
0	reinforce	Valsartan_smarts	T-CF Diversity (SEDiv@1k)	0.804
0	reinforce	Zaleplon_MPO	T-CF Diversity (SEDiv@1k)	0.645
0	reinforce	Albuterol_similarity	B&T-CF Top-1 Avg	1.0
0	reinforce	Amlodipine_MPO	B&T-CF Top-1 Avg	0.5940885257860046
0	reinforce	C7H8N2O2	B&T-CF Top-1 Avg	1.0
0	reinforce	C9H10N2O2PF2Cl	B&T-CF Top-1 Avg	0.8348063012807894
0	reinforce	Celecoxxib_rediscovery	B&T-CF Top-1 Avg	1.0
0	reinforce	DRD2	B&T-CF Top-1 Avg	0.9999999993086588
0	reinforce	Deco_hop	B&T-CF Top-1 Avg	0.675603467158177
0	reinforce	Fexofenadine_MPO	B&T-CF Top-1 Avg	0.7433609237837535
0	reinforce	GSK3B	B&T-CF Top-1 Avg	0.95
0	reinforce	JNK3	B&T-CF Top-1 Avg	0.89
0	reinforce	Median_molecules_1	B&T-CF Top-1 Avg	0.4
0	reinforce	Median_molecules_2	B&T-CF Top-1 Avg	0.2976702788937936
0	reinforce	Mestranol_similarity	B&T-CF Top-1 Avg	1.0
0	reinforce	Osimertinib_MPO	B&T-CF Top-1 Avg	0.8759445973115546
0	reinforce	Perindopril_MPO	B&T-CF Top-1 Avg	0.5390716933750933
0	reinforce	QED	B&T-CF Top-1 Avg	0.9481511003500216
0	reinforce	Ranolazine_MPO	B&T-CF Top-1 Avg	0.3417733959632717
0	reinforce	Scaffold_hop	B&T-CF Top-1 Avg	0.828694274722788
0	reinforce	Sitagliptin_MPO	B&T-CF Top-1 Avg	0.4258314947040598
0	reinforce	Thiothixene_rediscovery	B&T-CF Top-1 Avg	0.5643564356435643
0	reinforce	Troglitazone_rediscovery	B&T-CF Top-1 Avg	0.3689320388349514
0	reinforce	Valsartan_smarts	B&T-CF Top-1 Avg	0.0310169604972686
0	reinforce	Zaleplon_MPO	B&T-CF Top-1 Avg	0.5674921161506625
0	reinforce	Albuterol_similarity	B&T-CF Top-10 Avg	0.9961975308641976
0	reinforce	Amlodipine_MPO	B&T-CF Top-10 Avg	0.5784187404355008
0	reinforce	C7H8N2O2	B&T-CF Top-10 Avg	0.9882496902584595
0	reinforce	C9H10N2O2PF2Cl	B&T-CF Top-10 Avg	0.8257509649430211
0	reinforce	Celecoxxib_rediscovery	B&T-CF Top-10 Avg	0.8554272941015112
0	reinforce	DRD2	B&T-CF Top-10 Avg	0.9999999982393604
0	reinforce	Deco_hop	B&T-CF Top-10 Avg	0.652467202541846
0	reinforce	Fexofenadine_MPO	B&T-CF Top-10 Avg	0.7292323060643612
0	reinforce	GSK3B	B&T-CF Top-10 Avg	0.931
0	reinforce	JNK3	B&T-CF Top-10 Avg	0.852
0	reinforce	Median_molecules_1	B&T-CF Top-10 Avg	0.3381407307638285
0	reinforce	Median_molecules_2	B&T-CF Top-10 Avg	0.275234551416567
0	reinforce	Mestranol_similarity	B&T-CF Top-10 Avg	0.9602261943782386
0	reinforce	Osimertinib_MPO	B&T-CF Top-10 Avg	0.8521511338531653
0	reinforce	Perindopril_MPO	B&T-CF Top-10 Avg	0.5182824305023339
0	reinforce	QED	B&T-CF Top-10 Avg	0.9473044023551862
0	reinforce	Ranolazine_MPO	B&T-CF Top-10 Avg	0.3110056891641164
0	reinforce	Scaffold_hop	B&T-CF Top-10 Avg	0.8114261428033883
0	reinforce	Sitagliptin_MPO	B&T-CF Top-10 Avg	0.3945438852711195
0	reinforce	Thiothixene_rediscovery	B&T-CF Top-10 Avg	0.5113332524808993
0	reinforce	Troglitazone_rediscovery	B&T-CF Top-10 Avg	0.3380743972274485
0	reinforce	Valsartan_smarts	B&T-CF Top-10 Avg	0.0306290564280658
0	reinforce	Zaleplon_MPO	B&T-CF Top-10 Avg	0.5322855586463556
0	reinforce	Albuterol_similarity	B&T-CF Top-100 Avg	0.8934184266803051
0	reinforce	Amlodipine_MPO	B&T-CF Top-100 Avg	0.5432680669837437
0	reinforce	C7H8N2O2	B&T-CF Top-100 Avg	0.8337773695302986
0	reinforce	C9H10N2O2PF2Cl	B&T-CF Top-100 Avg	0.7413391462443548
0	reinforce	Celecoxxib_rediscovery	B&T-CF Top-100 Avg	0.737667830729634
0	reinforce	DRD2	B&T-CF Top-100 Avg	0.9999998020495896
0	reinforce	Deco_hop	B&T-CF Top-100 Avg	0.6279743190672101
0	reinforce	Fexofenadine_MPO	B&T-CF Top-100 Avg	0.6958122046342265
0	reinforce	GSK3B	B&T-CF Top-100 Avg	0.8891999999999998
0	reinforce	JNK3	B&T-CF Top-100 Avg	0.7723
0	reinforce	Median_molecules_1	B&T-CF Top-100 Avg	0.2751388031057721
0	reinforce	Median_molecules_2	B&T-CF Top-100 Avg	0.2463887765532529
0	reinforce	Mestranol_similarity	B&T-CF Top-100 Avg	0.6809671419176025
0	reinforce	Osimertinib_MPO	B&T-CF Top-100 Avg	0.8250913652528746
0	reinforce	Perindopril_MPO	B&T-CF Top-100 Avg	0.4717070988039782
0	reinforce	QED	B&T-CF Top-100 Avg	0.9429252631944044
0	reinforce	Ranolazine_MPO	B&T-CF Top-100 Avg	0.258841261223533
0	reinforce	Scaffold_hop	B&T-CF Top-100 Avg	0.7912192373237403
0	reinforce	Sitagliptin_MPO	B&T-CF Top-100 Avg	0.3227223035989282
0	reinforce	Thiothixene_rediscovery	B&T-CF Top-100 Avg	0.4424278019707294
0	reinforce	Troglitazone_rediscovery	B&T-CF Top-100 Avg	0.2957479203712233
0	reinforce	Valsartan_smarts	B&T-CF Top-100 Avg	0.0253762662516166
0	reinforce	Zaleplon_MPO	B&T-CF Top-100 Avg	0.487701377922913
0	reinforce	Albuterol_similarity	B&T-CF Top-1 Avg (Div)	1.0
0	reinforce	Amlodipine_MPO	B&T-CF Top-1 Avg (Div)	0.5940885257860046
0	reinforce	C7H8N2O2	B&T-CF Top-1 Avg (Div)	1.0
0	reinforce	C9H10N2O2PF2Cl	B&T-CF Top-1 Avg (Div)	0.8348063012807894
0	reinforce	Celecoxxib_rediscovery	B&T-CF Top-1 Avg (Div)	1.0
0	reinforce	DRD2	B&T-CF Top-1 Avg (Div)	0.9999999993086588
0	reinforce	Deco_hop	B&T-CF Top-1 Avg (Div)	0.675603467158177
0	reinforce	Fexofenadine_MPO	B&T-CF Top-1 Avg (Div)	0.7433609237837535
0	reinforce	GSK3B	B&T-CF Top-1 Avg (Div)	0.95
0	reinforce	JNK3	B&T-CF Top-1 Avg (Div)	0.89
0	reinforce	Median_molecules_1	B&T-CF Top-1 Avg (Div)	0.4
0	reinforce	Median_molecules_2	B&T-CF Top-1 Avg (Div)	0.2976702788937936
0	reinforce	Mestranol_similarity	B&T-CF Top-1 Avg (Div)	1.0
0	reinforce	Osimertinib_MPO	B&T-CF Top-1 Avg (Div)	0.8759445973115546
0	reinforce	Perindopril_MPO	B&T-CF Top-1 Avg (Div)	0.5390716933750933
0	reinforce	QED	B&T-CF Top-1 Avg (Div)	0.9481511003500216
0	reinforce	Ranolazine_MPO	B&T-CF Top-1 Avg (Div)	0.3417733959632717
0	reinforce	Scaffold_hop	B&T-CF Top-1 Avg (Div)	0.828694274722788
0	reinforce	Sitagliptin_MPO	B&T-CF Top-1 Avg (Div)	0.4258314947040598
0	reinforce	Thiothixene_rediscovery	B&T-CF Top-1 Avg (Div)	0.5643564356435643
0	reinforce	Troglitazone_rediscovery	B&T-CF Top-1 Avg (Div)	0.3689320388349514
0	reinforce	Valsartan_smarts	B&T-CF Top-1 Avg (Div)	0.0310169604972686
0	reinforce	Zaleplon_MPO	B&T-CF Top-1 Avg (Div)	0.5674921161506625
0	reinforce	Albuterol_similarity	B&T-CF Top-10 Avg (Div)	0.9506144958753172
0	reinforce	Amlodipine_MPO	B&T-CF Top-10 Avg (Div)	0.5784187404355008
0	reinforce	C7H8N2O2	B&T-CF Top-10 Avg (Div)	0.9882496902584595
0	reinforce	C9H10N2O2PF2Cl	B&T-CF Top-10 Avg (Div)	0.8244656744272151
0	reinforce	Celecoxxib_rediscovery	B&T-CF Top-10 Avg (Div)	0.7502117678285893
0	reinforce	DRD2	B&T-CF Top-10 Avg (Div)	0.9999999966235452
0	reinforce	Deco_hop	B&T-CF Top-10 Avg (Div)	0.648448855371445
0	reinforce	Fexofenadine_MPO	B&T-CF Top-10 Avg (Div)	0.7292323060643612
0	reinforce	GSK3B	B&T-CF Top-10 Avg (Div)	0.926
0	reinforce	JNK3	B&T-CF Top-10 Avg (Div)	0.8380000000000001
0	reinforce	Median_molecules_1	B&T-CF Top-10 Avg (Div)	0.3222728002857281
0	reinforce	Median_molecules_2	B&T-CF Top-10 Avg (Div)	0.267709631594395
0	reinforce	Mestranol_similarity	B&T-CF Top-10 Avg (Div)	0.9036556189145152
0	reinforce	Osimertinib_MPO	B&T-CF Top-10 Avg (Div)	0.8506123148837832
0	reinforce	Perindopril_MPO	B&T-CF Top-10 Avg (Div)	0.5182824305023339
0	reinforce	QED	B&T-CF Top-10 Avg (Div)	0.947304402355186
0	reinforce	Ranolazine_MPO	B&T-CF Top-10 Avg (Div)	0.3110056891641164
0	reinforce	Scaffold_hop	B&T-CF Top-10 Avg (Div)	0.810754734221252
0	reinforce	Sitagliptin_MPO	B&T-CF Top-10 Avg (Div)	0.3945438852711194
0	reinforce	Thiothixene_rediscovery	B&T-CF Top-10 Avg (Div)	0.5071341182817651
0	reinforce	Troglitazone_rediscovery	B&T-CF Top-10 Avg (Div)	0.3380743972274485
0	reinforce	Valsartan_smarts	B&T-CF Top-10 Avg (Div)	0.0306290564280658
0	reinforce	Zaleplon_MPO	B&T-CF Top-10 Avg (Div)	0.5293635432130926
0	reinforce	Albuterol_similarity	B&T-CF Top-100 Avg (Div)	0.7146379172199907
0	reinforce	Amlodipine_MPO	B&T-CF Top-100 Avg (Div)	0.5383991060680897
0	reinforce	C7H8N2O2	B&T-CF Top-100 Avg (Div)	0.7910282099402369
0	reinforce	C9H10N2O2PF2Cl	B&T-CF Top-100 Avg (Div)	0.7254155444464235
0	reinforce	Celecoxxib_rediscovery	B&T-CF Top-100 Avg (Div)	0.5342000179520895
0	reinforce	DRD2	B&T-CF Top-100 Avg (Div)	0.9985566478461976
0	reinforce	Deco_hop	B&T-CF Top-100 Avg (Div)	0.6251763499522324
0	reinforce	Fexofenadine_MPO	B&T-CF Top-100 Avg (Div)	0.6951196067345122
0	reinforce	GSK3B	B&T-CF Top-100 Avg (Div)	0.841900000000001
0	reinforce	JNK3	B&T-CF Top-100 Avg (Div)	0.6895999999999995
0	reinforce	Median_molecules_1	B&T-CF Top-100 Avg (Div)	0.2419861414370965
0	reinforce	Median_molecules_2	B&T-CF Top-100 Avg (Div)	0.2302413609124534
0	reinforce	Mestranol_similarity	B&T-CF Top-100 Avg (Div)	0.5497975781970679
0	reinforce	Osimertinib_MPO	B&T-CF Top-100 Avg (Div)	0.8215852374379441
0	reinforce	Perindopril_MPO	B&T-CF Top-100 Avg (Div)	0.4670358353295719
0	reinforce	QED	B&T-CF Top-100 Avg (Div)	0.9424763349848392
0	reinforce	Ranolazine_MPO	B&T-CF Top-100 Avg (Div)	0.2588412612235332
0	reinforce	Scaffold_hop	B&T-CF Top-100 Avg (Div)	0.7902244183070981
0	reinforce	Sitagliptin_MPO	B&T-CF Top-100 Avg (Div)	0.3165164967565214
0	reinforce	Thiothixene_rediscovery	B&T-CF Top-100 Avg (Div)	0.4121071345949045
0	reinforce	Troglitazone_rediscovery	B&T-CF Top-100 Avg (Div)	0.2905904097495962
0	reinforce	Valsartan_smarts	B&T-CF Top-100 Avg (Div)	0.0248848787531146
0	reinforce	Zaleplon_MPO	B&T-CF Top-100 Avg (Div)	0.4750528856912099
0	reinforce	Albuterol_similarity	B&T-CF Top-1 AUC	0.852931172468988
0	reinforce	Amlodipine_MPO	B&T-CF Top-1 AUC	0.5543590148280705
0	reinforce	C7H8N2O2	B&T-CF Top-1 AUC	0.9092328240100472
0	reinforce	C9H10N2O2PF2Cl	B&T-CF Top-1 AUC	0.7874123146510087
0	reinforce	Celecoxxib_rediscovery	B&T-CF Top-1 AUC	0.7582430716642269
0	reinforce	DRD2	B&T-CF Top-1 AUC	0.989090615389136
0	reinforce	Deco_hop	B&T-CF Top-1 AUC	0.6591199950623602
0	reinforce	Fexofenadine_MPO	B&T-CF Top-1 AUC	0.7023679933316272
0	reinforce	GSK3B	B&T-CF Top-1 AUC	0.92205
0	reinforce	JNK3	B&T-CF Top-1 AUC	0.75315
0	reinforce	Median_molecules_1	B&T-CF Top-1 AUC	0.2678522795837431
0	reinforce	Median_molecules_2	B&T-CF Top-1 AUC	0.2506820598706053
0	reinforce	Mestranol_similarity	B&T-CF Top-1 AUC	0.7297185593876453
0	reinforce	Osimertinib_MPO	B&T-CF Top-1 AUC	0.8333179106092348
0	reinforce	Perindopril_MPO	B&T-CF Top-1 AUC	0.4987930705531433
0	reinforce	QED	B&T-CF Top-1 AUC	0.9419792604645432
0	reinforce	Ranolazine_MPO	B&T-CF Top-1 AUC	0.3328271025446395
0	reinforce	Scaffold_hop	B&T-CF Top-1 AUC	0.8102742437365457
0	reinforce	Sitagliptin_MPO	B&T-CF Top-1 AUC	0.3841630005767918
0	reinforce	Thiothixene_rediscovery	B&T-CF Top-1 AUC	0.4780915194334627
0	reinforce	Troglitazone_rediscovery	B&T-CF Top-1 AUC	0.306836040719989
0	reinforce	Valsartan_smarts	B&T-CF Top-1 AUC	0.029837026428056
0	reinforce	Zaleplon_MPO	B&T-CF Top-1 AUC	0.5318169516232069
0	reinforce	Albuterol_similarity	B&T-CF Top-10 AUC	0.7115389211352438
0	reinforce	Amlodipine_MPO	B&T-CF Top-10 AUC	0.5293235008828937
0	reinforce	C7H8N2O2	B&T-CF Top-10 AUC	0.7876111791369441
0	reinforce	C9H10N2O2PF2Cl	B&T-CF Top-10 AUC	0.7085349663848182
0	reinforce	Celecoxxib_rediscovery	B&T-CF Top-10 AUC	0.6352882682029235
0	reinforce	DRD2	B&T-CF Top-10 AUC	0.9689055162506418
0	reinforce	Deco_hop	B&T-CF Top-10 AUC	0.6287171558263326
0	reinforce	Fexofenadine_MPO	B&T-CF Top-10 AUC	0.6882999414296063
0	reinforce	GSK3B	B&T-CF Top-10 AUC	0.8435350000000003
0	reinforce	JNK3	B&T-CF Top-10 AUC	0.6869200000000001
0	reinforce	Median_molecules_1	B&T-CF Top-10 AUC	0.233607849183586
0	reinforce	Median_molecules_2	B&T-CF Top-10 AUC	0.2291219916149544
0	reinforce	Mestranol_similarity	B&T-CF Top-10 AUC	0.5813476780470557
0	reinforce	Osimertinib_MPO	B&T-CF Top-10 AUC	0.816875992670613
0	reinforce	Perindopril_MPO	B&T-CF Top-10 AUC	0.4676691309833336
0	reinforce	QED	B&T-CF Top-10 AUC	0.9387223000202988
0	reinforce	Ranolazine_MPO	B&T-CF Top-10 AUC	0.2991850992371251
0	reinforce	Scaffold_hop	B&T-CF Top-10 AUC	0.7905680580942008
0	reinforce	Sitagliptin_MPO	B&T-CF Top-10 AUC	0.3283070953370168
0	reinforce	Thiothixene_rediscovery	B&T-CF Top-10 AUC	0.4177129400078375
0	reinforce	Troglitazone_rediscovery	B&T-CF Top-10 AUC	0.2797581025973284
0	reinforce	Valsartan_smarts	B&T-CF Top-10 AUC	0.0263700578896095
0	reinforce	Zaleplon_MPO	B&T-CF Top-10 AUC	0.4808929376963314
0	reinforce	Albuterol_similarity	B&T-CF Top-100 AUC	0.54959794404202
0	reinforce	Amlodipine_MPO	B&T-CF Top-100 AUC	0.4793188834386187
0	reinforce	C7H8N2O2	B&T-CF Top-100 AUC	0.5813644246844291
0	reinforce	C9H10N2O2PF2Cl	B&T-CF Top-100 AUC	0.5575905030326578
0	reinforce	Celecoxxib_rediscovery	B&T-CF Top-100 AUC	0.4756094818512321
0	reinforce	DRD2	B&T-CF Top-100 AUC	0.8777793575888913
0	reinforce	Deco_hop	B&T-CF Top-100 AUC	0.6030735625986471
0	reinforce	Fexofenadine_MPO	B&T-CF Top-100 AUC	0.6474441578414075
0	reinforce	GSK3B	B&T-CF Top-100 AUC	0.7248161146296298
0	reinforce	JNK3	B&T-CF Top-100 AUC	0.5559658976506022
0	reinforce	Median_molecules_1	B&T-CF Top-100 AUC	0.1850761350491174
0	reinforce	Median_molecules_2	B&T-CF Top-100 AUC	0.1992270187387179
0	reinforce	Mestranol_similarity	B&T-CF Top-100 AUC	0.430075223069961
0	reinforce	Osimertinib_MPO	B&T-CF Top-100 AUC	0.7780037023906682
0	reinforce	Perindopril_MPO	B&T-CF Top-100 AUC	0.4159657575365864
0	reinforce	QED	B&T-CF Top-100 AUC	0.921341802736794
0	reinforce	Ranolazine_MPO	B&T-CF Top-100 AUC	0.2379623046141076
0	reinforce	Scaffold_hop	B&T-CF Top-100 AUC	0.7512321195384982
0	reinforce	Sitagliptin_MPO	B&T-CF Top-100 AUC	0.2286403840143376
0	reinforce	Thiothixene_rediscovery	B&T-CF Top-100 AUC	0.3553743085173863
0	reinforce	Troglitazone_rediscovery	B&T-CF Top-100 AUC	0.2428856528859543
0	reinforce	Valsartan_smarts	B&T-CF Top-100 AUC	0.0171419207218033
0	reinforce	Zaleplon_MPO	B&T-CF Top-100 AUC	0.4136148591303766
0	reinforce	Albuterol_similarity	B&T-CF Top-1 AUC (Div)	0.852931172468988
0	reinforce	Amlodipine_MPO	B&T-CF Top-1 AUC (Div)	0.5543590148280705
0	reinforce	C7H8N2O2	B&T-CF Top-1 AUC (Div)	0.9092328240100472
0	reinforce	C9H10N2O2PF2Cl	B&T-CF Top-1 AUC (Div)	0.7874123146510087
0	reinforce	Celecoxxib_rediscovery	B&T-CF Top-1 AUC (Div)	0.7582430716642269
0	reinforce	DRD2	B&T-CF Top-1 AUC (Div)	0.989090615389136
0	reinforce	Deco_hop	B&T-CF Top-1 AUC (Div)	0.6591199950623602
0	reinforce	Fexofenadine_MPO	B&T-CF Top-1 AUC (Div)	0.7023679933316272
0	reinforce	GSK3B	B&T-CF Top-1 AUC (Div)	0.92205
0	reinforce	JNK3	B&T-CF Top-1 AUC (Div)	0.75315
0	reinforce	Median_molecules_1	B&T-CF Top-1 AUC (Div)	0.2678522795837431
0	reinforce	Median_molecules_2	B&T-CF Top-1 AUC (Div)	0.2506820598706053
0	reinforce	Mestranol_similarity	B&T-CF Top-1 AUC (Div)	0.7297185593876453
0	reinforce	Osimertinib_MPO	B&T-CF Top-1 AUC (Div)	0.8333179106092348
0	reinforce	Perindopril_MPO	B&T-CF Top-1 AUC (Div)	0.4987930705531433
0	reinforce	QED	B&T-CF Top-1 AUC (Div)	0.9419792604645432
0	reinforce	Ranolazine_MPO	B&T-CF Top-1 AUC (Div)	0.3328271025446395
0	reinforce	Scaffold_hop	B&T-CF Top-1 AUC (Div)	0.8102742437365457
0	reinforce	Sitagliptin_MPO	B&T-CF Top-1 AUC (Div)	0.3841630005767918
0	reinforce	Thiothixene_rediscovery	B&T-CF Top-1 AUC (Div)	0.4780915194334627
0	reinforce	Troglitazone_rediscovery	B&T-CF Top-1 AUC (Div)	0.306836040719989
0	reinforce	Valsartan_smarts	B&T-CF Top-1 AUC (Div)	0.029837026428056
0	reinforce	Zaleplon_MPO	B&T-CF Top-1 AUC (Div)	0.5318169516232069
0	reinforce	Albuterol_similarity	B&T-CF Top-10 AUC (Div)	0.6660873882416902
0	reinforce	Amlodipine_MPO	B&T-CF Top-10 AUC (Div)	0.5288372279117258
0	reinforce	C7H8N2O2	B&T-CF Top-10 AUC (Div)	0.787151812797071
0	reinforce	C9H10N2O2PF2Cl	B&T-CF Top-10 AUC (Div)	0.706492407243093
0	reinforce	Celecoxxib_rediscovery	B&T-CF Top-10 AUC (Div)	0.559885472438927
0	reinforce	DRD2	B&T-CF Top-10 AUC (Div)	0.962008703391516
0	reinforce	Deco_hop	B&T-CF Top-10 AUC (Div)	0.6275453961807882
0	reinforce	Fexofenadine_MPO	B&T-CF Top-10 AUC (Div)	0.6882999414296063
0	reinforce	GSK3B	B&T-CF Top-10 AUC (Div)	0.8390799999999997
0	reinforce	JNK3	B&T-CF Top-10 AUC (Div)	0.6785
0	reinforce	Median_molecules_1	B&T-CF Top-10 AUC (Div)	0.2315306531255558
0	reinforce	Median_molecules_2	B&T-CF Top-10 AUC (Div)	0.227671603428498
0	reinforce	Mestranol_similarity	B&T-CF Top-10 AUC (Div)	0.5562594021991434
0	reinforce	Osimertinib_MPO	B&T-CF Top-10 AUC (Div)	0.8165536351664225
0	reinforce	Perindopril_MPO	B&T-CF Top-10 AUC (Div)	0.4675155923635022
0	reinforce	QED	B&T-CF Top-10 AUC (Div)	0.9386715845222692
0	reinforce	Ranolazine_MPO	B&T-CF Top-10 AUC (Div)	0.2991850992371251
0	reinforce	Scaffold_hop	B&T-CF Top-10 AUC (Div)	0.7905018516134129
0	reinforce	Sitagliptin_MPO	B&T-CF Top-10 AUC (Div)	0.3274959513651047
0	reinforce	Thiothixene_rediscovery	B&T-CF Top-10 AUC (Div)	0.4139230560335201
0	reinforce	Troglitazone_rediscovery	B&T-CF Top-10 AUC (Div)	0.2795600273339417
0	reinforce	Valsartan_smarts	B&T-CF Top-10 AUC (Div)	0.0263354455287892
0	reinforce	Zaleplon_MPO	B&T-CF Top-10 AUC (Div)	0.4777762999142529
0	reinforce	Albuterol_similarity	B&T-CF Top-100 AUC (Div)	0.5056379938453852
0	reinforce	Amlodipine_MPO	B&T-CF Top-100 AUC (Div)	0.4765075893357309
0	reinforce	C7H8N2O2	B&T-CF Top-100 AUC (Div)	0.5548796782533718
0	reinforce	C9H10N2O2PF2Cl	B&T-CF Top-100 AUC (Div)	0.5495752114064677
0	reinforce	Celecoxxib_rediscovery	B&T-CF Top-100 AUC (Div)	0.4010817981416139
0	reinforce	DRD2	B&T-CF Top-100 AUC (Div)	0.857963676154946
0	reinforce	Deco_hop	B&T-CF Top-100 AUC (Div)	0.6021132854144815
0	reinforce	Fexofenadine_MPO	B&T-CF Top-100 AUC (Div)	0.6467397230447247
0	reinforce	GSK3B	B&T-CF Top-100 AUC (Div)	0.6933456196296297
0	reinforce	JNK3	B&T-CF Top-100 AUC (Div)	0.5099314126506022
0	reinforce	Median_molecules_1	B&T-CF Top-100 AUC (Div)	0.1764310908675765
0	reinforce	Median_molecules_2	B&T-CF Top-100 AUC (Div)	0.1942652500649931
0	reinforce	Mestranol_similarity	B&T-CF Top-100 AUC (Div)	0.3940497947322312
0	reinforce	Osimertinib_MPO	B&T-CF Top-100 AUC (Div)	0.7765840039661457
0	reinforce	Perindopril_MPO	B&T-CF Top-100 AUC (Div)	0.4141781124370861
0	reinforce	QED	B&T-CF Top-100 AUC (Div)	0.9205326221827954
0	reinforce	Ranolazine_MPO	B&T-CF Top-100 AUC (Div)	0.2378693118753009
0	reinforce	Scaffold_hop	B&T-CF Top-100 AUC (Div)	0.7502539653580708
0	reinforce	Sitagliptin_MPO	B&T-CF Top-100 AUC (Div)	0.2235467307171652
0	reinforce	Thiothixene_rediscovery	B&T-CF Top-100 AUC (Div)	0.3406925292081019
0	reinforce	Troglitazone_rediscovery	B&T-CF Top-100 AUC (Div)	0.2407972196651548
0	reinforce	Valsartan_smarts	B&T-CF Top-100 AUC (Div)	0.016775278682749
0	reinforce	Zaleplon_MPO	B&T-CF Top-100 AUC (Div)	0.4083024009833412
0	reinforce	Albuterol_similarity	B&T-CF Diversity (SEDiv@1k)	0.688
0	reinforce	Amlodipine_MPO	B&T-CF Diversity (SEDiv@1k)	0.801
0	reinforce	C7H8N2O2	B&T-CF Diversity (SEDiv@1k)	0.661
0	reinforce	C9H10N2O2PF2Cl	B&T-CF Diversity (SEDiv@1k)	0.683
0	reinforce	Celecoxxib_rediscovery	B&T-CF Diversity (SEDiv@1k)	0.534
0	reinforce	DRD2	B&T-CF Diversity (SEDiv@1k)	0.549
0	reinforce	Deco_hop	B&T-CF Diversity (SEDiv@1k)	0.869
0	reinforce	Fexofenadine_MPO	B&T-CF Diversity (SEDiv@1k)	0.909
0	reinforce	GSK3B	B&T-CF Diversity (SEDiv@1k)	0.663
0	reinforce	JNK3	B&T-CF Diversity (SEDiv@1k)	0.659
0	reinforce	Median_molecules_1	B&T-CF Diversity (SEDiv@1k)	0.85
0	reinforce	Median_molecules_2	B&T-CF Diversity (SEDiv@1k)	0.795
0	reinforce	Mestranol_similarity	B&T-CF Diversity (SEDiv@1k)	0.758
0	reinforce	Osimertinib_MPO	B&T-CF Diversity (SEDiv@1k)	0.877
0	reinforce	Perindopril_MPO	B&T-CF Diversity (SEDiv@1k)	0.883
0	reinforce	QED	B&T-CF Diversity (SEDiv@1k)	0.766
0	reinforce	Ranolazine_MPO	B&T-CF Diversity (SEDiv@1k)	0.888
0	reinforce	Scaffold_hop	B&T-CF Diversity (SEDiv@1k)	0.912
0	reinforce	Sitagliptin_MPO	B&T-CF Diversity (SEDiv@1k)	0.752
0	reinforce	Thiothixene_rediscovery	B&T-CF Diversity (SEDiv@1k)	0.629
0	reinforce	Troglitazone_rediscovery	B&T-CF Diversity (SEDiv@1k)	0.792
0	reinforce	Valsartan_smarts	B&T-CF Diversity (SEDiv@1k)	0.803
0	reinforce	Zaleplon_MPO	B&T-CF Diversity (SEDiv@1k)	0.67
0	reinforce	Albuterol_similarity	B-CF	0.8584
0	reinforce	Amlodipine_MPO	B-CF	0.7828
0	reinforce	C7H8N2O2	B-CF	0.5862
0	reinforce	C9H10N2O2PF2Cl	B-CF	0.8942
0	reinforce	Celecoxxib_rediscovery	B-CF	0.6955
0	reinforce	DRD2	B-CF	0.505
0	reinforce	Deco_hop	B-CF	0.823
0	reinforce	Fexofenadine_MPO	B-CF	0.5795
0	reinforce	GSK3B	B-CF	0.7294
0	reinforce	JNK3	B-CF	0.4833
0	reinforce	Median_molecules_1	B-CF	0.7622
0	reinforce	Median_molecules_2	B-CF	0.807
0	reinforce	Mestranol_similarity	B-CF	0.6607
0	reinforce	Osimertinib_MPO	B-CF	0.6334
0	reinforce	Perindopril_MPO	B-CF	0.6938
0	reinforce	QED	B-CF	0.9135
0	reinforce	Ranolazine_MPO	B-CF	0.1342
0	reinforce	Scaffold_hop	B-CF	0.6921
0	reinforce	Sitagliptin_MPO	B-CF	0.9095
0	reinforce	Thiothixene_rediscovery	B-CF	0.7962
0	reinforce	Troglitazone_rediscovery	B-CF	0.6069
0	reinforce	Valsartan_smarts	B-CF	0.9003
0	reinforce	Zaleplon_MPO	B-CF	0.85
0	reinforce	Albuterol_similarity	T-CF	0.7716
0	reinforce	Amlodipine_MPO	T-CF	0.8852
0	reinforce	C7H8N2O2	T-CF	0.6287
0	reinforce	C9H10N2O2PF2Cl	T-CF	0.81
0	reinforce	Celecoxxib_rediscovery	T-CF	0.808
0	reinforce	DRD2	T-CF	0.8773
0	reinforce	Deco_hop	T-CF	0.873
0	reinforce	Fexofenadine_MPO	T-CF	0.8085
0	reinforce	GSK3B	T-CF	0.8653
0	reinforce	JNK3	T-CF	0.8259
0	reinforce	Median_molecules_1	T-CF	0.479
0	reinforce	Median_molecules_2	T-CF	0.8101
0	reinforce	Mestranol_similarity	T-CF	0.6875
0	reinforce	Osimertinib_MPO	T-CF	0.7985
0	reinforce	Perindopril_MPO	T-CF	0.8067
0	reinforce	QED	T-CF	0.8638
0	reinforce	Ranolazine_MPO	T-CF	0.5538
0	reinforce	Scaffold_hop	T-CF	0.8122
0	reinforce	Sitagliptin_MPO	T-CF	0.8716
0	reinforce	Thiothixene_rediscovery	T-CF	0.8538
0	reinforce	Troglitazone_rediscovery	T-CF	0.8273
0	reinforce	Valsartan_smarts	T-CF	0.8281
0	reinforce	Zaleplon_MPO	T-CF	0.9335
0	reinforce	Albuterol_similarity	B&T-CF	0.7101
0	reinforce	Amlodipine_MPO	B&T-CF	0.7276
0	reinforce	C7H8N2O2	B&T-CF	0.5095
0	reinforce	C9H10N2O2PF2Cl	B&T-CF	0.7731
0	reinforce	Celecoxxib_rediscovery	B&T-CF	0.6596
0	reinforce	DRD2	B&T-CF	0.4752
0	reinforce	Deco_hop	B&T-CF	0.7692
0	reinforce	Fexofenadine_MPO	B&T-CF	0.5177
0	reinforce	GSK3B	B&T-CF	0.6999
0	reinforce	JNK3	B&T-CF	0.4623
0	reinforce	Median_molecules_1	B&T-CF	0.43
0	reinforce	Median_molecules_2	B&T-CF	0.7176
0	reinforce	Mestranol_similarity	B&T-CF	0.5197
0	reinforce	Osimertinib_MPO	B&T-CF	0.5584
0	reinforce	Perindopril_MPO	B&T-CF	0.6054
0	reinforce	QED	B&T-CF	0.8212
0	reinforce	Ranolazine_MPO	B&T-CF	0.123
0	reinforce	Scaffold_hop	B&T-CF	0.6039
0	reinforce	Sitagliptin_MPO	B&T-CF	0.8476
0	reinforce	Thiothixene_rediscovery	B&T-CF	0.7335
0	reinforce	Troglitazone_rediscovery	B&T-CF	0.5268
0	reinforce	Valsartan_smarts	B&T-CF	0.8025
0	reinforce	Zaleplon_MPO	B&T-CF	0.8172
1	reinforce	Albuterol_similarity	Valid	0.9792
1	reinforce	Amlodipine_MPO	Valid	0.9613
1	reinforce	C7H8N2O2	Valid	0.9727
1	reinforce	C9H10N2O2PF2Cl	Valid	0.9754
1	reinforce	Celecoxxib_rediscovery	Valid	0.9683
1	reinforce	DRD2	Valid	0.9666
1	reinforce	Deco_hop	Valid	0.9494
1	reinforce	Fexofenadine_MPO	Valid	0.8998
1	reinforce	GSK3B	Valid	0.9213
1	reinforce	JNK3	Valid	0.9261
1	reinforce	Median_molecules_1	Valid	0.9734
1	reinforce	Median_molecules_2	Valid	0.94
1	reinforce	Mestranol_similarity	Valid	0.9553
1	reinforce	Osimertinib_MPO	Valid	0.8984
1	reinforce	Perindopril_MPO	Valid	0.9476
1	reinforce	QED	Valid	0.9758
1	reinforce	Ranolazine_MPO	Valid	0.8592
1	reinforce	Scaffold_hop	Valid	0.9362
1	reinforce	Sitagliptin_MPO	Valid	0.9508
1	reinforce	Thiothixene_rediscovery	Valid	0.9665
1	reinforce	Troglitazone_rediscovery	Valid	0.9348
1	reinforce	Valsartan_smarts	Valid	0.9442
1	reinforce	Zaleplon_MPO	Valid	0.9678
1	reinforce	Albuterol_similarity	Unique	0.9509803921568628
1	reinforce	Amlodipine_MPO	Unique	0.999063767814418
1	reinforce	C7H8N2O2	Unique	0.7527500771049656
1	reinforce	C9H10N2O2PF2Cl	Unique	0.9434078326840272
1	reinforce	Celecoxxib_rediscovery	Unique	0.8909428896003305
1	reinforce	DRD2	Unique	0.9482722946410096
1	reinforce	Deco_hop	Unique	0.9997893406361912
1	reinforce	Fexofenadine_MPO	Unique	0.9998888641920428
1	reinforce	GSK3B	Unique	0.9990231195050472
1	reinforce	JNK3	Unique	0.9152359356440988
1	reinforce	Median_molecules_1	Unique	0.891103349085679
1	reinforce	Median_molecules_2	Unique	0.9990425531914894
1	reinforce	Mestranol_similarity	Unique	0.9890086883701456
1	reinforce	Osimertinib_MPO	Unique	1.0
1	reinforce	Perindopril_MPO	Unique	1.0
1	reinforce	QED	Unique	0.9934412789506046
1	reinforce	Ranolazine_MPO	Unique	1.0
1	reinforce	Scaffold_hop	Unique	0.999359111301004
1	reinforce	Sitagliptin_MPO	Unique	0.996949936895246
1	reinforce	Thiothixene_rediscovery	Unique	0.96554578375582
1	reinforce	Troglitazone_rediscovery	Unique	1.0
1	reinforce	Valsartan_smarts	Unique	0.9865494598601992
1	reinforce	Zaleplon_MPO	Unique	0.9971068402562512
1	reinforce	Albuterol_similarity	Top-1 Avg	1.0
1	reinforce	Amlodipine_MPO	Top-1 Avg	0.6566526178661429
1	reinforce	C7H8N2O2	Top-1 Avg	1.0
1	reinforce	C9H10N2O2PF2Cl	Top-1 Avg	0.8348063012807894
1	reinforce	Celecoxxib_rediscovery	Top-1 Avg	1.0
1	reinforce	DRD2	Top-1 Avg	0.999999999932884
1	reinforce	Deco_hop	Top-1 Avg	0.6706962206959707
1	reinforce	Fexofenadine_MPO	Top-1 Avg	0.7712251236004671
1	reinforce	GSK3B	Top-1 Avg	0.95
1	reinforce	JNK3	Top-1 Avg	0.96
1	reinforce	Median_molecules_1	Top-1 Avg	0.4
1	reinforce	Median_molecules_2	Top-1 Avg	0.3040404378818994
1	reinforce	Mestranol_similarity	Top-1 Avg	0.9368029739776952
1	reinforce	Osimertinib_MPO	Top-1 Avg	0.85407736410085
1	reinforce	Perindopril_MPO	Top-1 Avg	0.552235945051653
1	reinforce	QED	Top-1 Avg	0.9481902057854172
1	reinforce	Ranolazine_MPO	Top-1 Avg	0.8094719685370448
1	reinforce	Scaffold_hop	Top-1 Avg	0.8735436203466894
1	reinforce	Sitagliptin_MPO	Top-1 Avg	0.4667943190272098
1	reinforce	Thiothixene_rediscovery	Top-1 Avg	0.5333333333333333
1	reinforce	Troglitazone_rediscovery	Top-1 Avg	0.5643564356435643
1	reinforce	Valsartan_smarts	Top-1 Avg	0.0311741151305279
1	reinforce	Zaleplon_MPO	Top-1 Avg	0.5744562646538028
1	reinforce	Albuterol_similarity	Top-10 Avg	0.9840235703200662
1	reinforce	Amlodipine_MPO	Top-10 Avg	0.6132820608597946
1	reinforce	C7H8N2O2	Top-10 Avg	1.0
1	reinforce	C9H10N2O2PF2Cl	Top-10 Avg	0.7785553605336564
1	reinforce	Celecoxxib_rediscovery	Top-10 Avg	0.8672509452572743
1	reinforce	DRD2	Top-10 Avg	0.9999999996015578
1	reinforce	Deco_hop	Top-10 Avg	0.6602776126542607
1	reinforce	Fexofenadine_MPO	Top-10 Avg	0.7443253051991223
1	reinforce	GSK3B	Top-10 Avg	0.929
1	reinforce	JNK3	Top-10 Avg	0.9479999999999998
1	reinforce	Median_molecules_1	Top-10 Avg	0.3344976394895689
1	reinforce	Median_molecules_2	Top-10 Avg	0.2792293986480826
1	reinforce	Mestranol_similarity	Top-10 Avg	0.8049483243693139
1	reinforce	Osimertinib_MPO	Top-10 Avg	0.847370991368021
1	reinforce	Perindopril_MPO	Top-10 Avg	0.5273865690367202
1	reinforce	QED	Top-10 Avg	0.9475301641008226
1	reinforce	Ranolazine_MPO	Top-10 Avg	0.7867444912674288
1	reinforce	Scaffold_hop	Top-10 Avg	0.8274877263489021
1	reinforce	Sitagliptin_MPO	Top-10 Avg	0.4372649919512478
1	reinforce	Thiothixene_rediscovery	Top-10 Avg	0.5089407910594529
1	reinforce	Troglitazone_rediscovery	Top-10 Avg	0.3784260320256597
1	reinforce	Valsartan_smarts	Top-10 Avg	0.0301934147270927
1	reinforce	Zaleplon_MPO	Top-10 Avg	0.5312351507883067
1	reinforce	Albuterol_similarity	Top-100 Avg	0.8273258331633556
1	reinforce	Amlodipine_MPO	Top-100 Avg	0.5747293878235894
1	reinforce	C7H8N2O2	Top-100 Avg	0.9031653262506362
1	reinforce	C9H10N2O2PF2Cl	Top-100 Avg	0.7046634495022788
1	reinforce	Celecoxxib_rediscovery	Top-100 Avg	0.729342532287329
1	reinforce	DRD2	Top-100 Avg	0.999999987185887
1	reinforce	Deco_hop	Top-100 Avg	0.6314109499138464
1	reinforce	Fexofenadine_MPO	Top-100 Avg	0.7125758635060686
1	reinforce	GSK3B	Top-100 Avg	0.8860999999999997
1	reinforce	JNK3	Top-100 Avg	0.9269
1	reinforce	Median_molecules_1	Top-100 Avg	0.3008133386843167
1	reinforce	Median_molecules_2	Top-100 Avg	0.2418090704839384
1	reinforce	Mestranol_similarity	Top-100 Avg	0.6695999593059319
1	reinforce	Osimertinib_MPO	Top-100 Avg	0.827612043124757
1	reinforce	Perindopril_MPO	Top-100 Avg	0.4965060524468259
1	reinforce	QED	Top-100 Avg	0.9437286834044072
1	reinforce	Ranolazine_MPO	Top-100 Avg	0.7510637246132373
1	reinforce	Scaffold_hop	Top-100 Avg	0.8006521557088445
1	reinforce	Sitagliptin_MPO	Top-100 Avg	0.3461196735463311
1	reinforce	Thiothixene_rediscovery	Top-100 Avg	0.4496123186868307
1	reinforce	Troglitazone_rediscovery	Top-100 Avg	0.3200281808555338
1	reinforce	Valsartan_smarts	Top-100 Avg	0.0261369145011415
1	reinforce	Zaleplon_MPO	Top-100 Avg	0.4844325365094471
1	reinforce	Albuterol_similarity	Top-1 Avg (Div)	1.0
1	reinforce	Amlodipine_MPO	Top-1 Avg (Div)	0.6566526178661429
1	reinforce	C7H8N2O2	Top-1 Avg (Div)	1.0
1	reinforce	C9H10N2O2PF2Cl	Top-1 Avg (Div)	0.8348063012807894
1	reinforce	Celecoxxib_rediscovery	Top-1 Avg (Div)	1.0
1	reinforce	DRD2	Top-1 Avg (Div)	0.999999999932884
1	reinforce	Deco_hop	Top-1 Avg (Div)	0.6706962206959707
1	reinforce	Fexofenadine_MPO	Top-1 Avg (Div)	0.7712251236004671
1	reinforce	GSK3B	Top-1 Avg (Div)	0.95
1	reinforce	JNK3	Top-1 Avg (Div)	0.96
1	reinforce	Median_molecules_1	Top-1 Avg (Div)	0.4
1	reinforce	Median_molecules_2	Top-1 Avg (Div)	0.3040404378818994
1	reinforce	Mestranol_similarity	Top-1 Avg (Div)	0.9368029739776952
1	reinforce	Osimertinib_MPO	Top-1 Avg (Div)	0.85407736410085
1	reinforce	Perindopril_MPO	Top-1 Avg (Div)	0.552235945051653
1	reinforce	QED	Top-1 Avg (Div)	0.9481902057854172
1	reinforce	Ranolazine_MPO	Top-1 Avg (Div)	0.8094719685370448
1	reinforce	Scaffold_hop	Top-1 Avg (Div)	0.8735436203466894
1	reinforce	Sitagliptin_MPO	Top-1 Avg (Div)	0.4667943190272098
1	reinforce	Thiothixene_rediscovery	Top-1 Avg (Div)	0.5333333333333333
1	reinforce	Troglitazone_rediscovery	Top-1 Avg (Div)	0.5643564356435643
1	reinforce	Valsartan_smarts	Top-1 Avg (Div)	0.0311741151305279
1	reinforce	Zaleplon_MPO	Top-1 Avg (Div)	0.5744562646538028
1	reinforce	Albuterol_similarity	Top-10 Avg (Div)	0.9770059338684676
1	reinforce	Amlodipine_MPO	Top-10 Avg (Div)	0.612428352433304
1	reinforce	C7H8N2O2	Top-10 Avg (Div)	1.0
1	reinforce	C9H10N2O2PF2Cl	Top-10 Avg (Div)	0.77383684512118
1	reinforce	Celecoxxib_rediscovery	Top-10 Avg (Div)	0.7936448712416817
1	reinforce	DRD2	Top-10 Avg (Div)	0.999999998665252
1	reinforce	Deco_hop	Top-10 Avg (Div)	0.6498773926131928
1	reinforce	Fexofenadine_MPO	Top-10 Avg (Div)	0.7443253051991221
1	reinforce	GSK3B	Top-10 Avg (Div)	0.9280000000000002
1	reinforce	JNK3	Top-10 Avg (Div)	0.9399999999999998
1	reinforce	Median_molecules_1	Top-10 Avg (Div)	0.3336150413244244
1	reinforce	Median_molecules_2	Top-10 Avg (Div)	0.2717070668961504
1	reinforce	Mestranol_similarity	Top-10 Avg (Div)	0.782655671841112
1	reinforce	Osimertinib_MPO	Top-10 Avg (Div)	0.847370991368021
1	reinforce	Perindopril_MPO	Top-10 Avg (Div)	0.5273865690367202
1	reinforce	QED	Top-10 Avg (Div)	0.9475301641008226
1	reinforce	Ranolazine_MPO	Top-10 Avg (Div)	0.7867444912674288
1	reinforce	Scaffold_hop	Top-10 Avg (Div)	0.8274877263489021
1	reinforce	Sitagliptin_MPO	Top-10 Avg (Div)	0.4372649919512478
1	reinforce	Thiothixene_rediscovery	Top-10 Avg (Div)	0.5059291708210705
1	reinforce	Troglitazone_rediscovery	Top-10 Avg (Div)	0.3781064988219921
1	reinforce	Valsartan_smarts	Top-10 Avg (Div)	0.0301934147270927
1	reinforce	Zaleplon_MPO	Top-10 Avg (Div)	0.5289221521103539
1	reinforce	Albuterol_similarity	Top-100 Avg (Div)	0.7392051874502422
1	reinforce	Amlodipine_MPO	Top-100 Avg (Div)	0.5680668085812903
1	reinforce	C7H8N2O2	Top-100 Avg (Div)	0.8672057601363875
1	reinforce	C9H10N2O2PF2Cl	Top-100 Avg (Div)	0.6911783566443386
1	reinforce	Celecoxxib_rediscovery	Top-100 Avg (Div)	0.5651543284402696
1	reinforce	DRD2	Top-100 Avg (Div)	0.9999980044995964
1	reinforce	Deco_hop	Top-100 Avg (Div)	0.6249666517872172
1	reinforce	Fexofenadine_MPO	Top-100 Avg (Div)	0.711985616073003
1	reinforce	GSK3B	Top-100 Avg (Div)	0.8532000000000005
1	reinforce	JNK3	Top-100 Avg (Div)	0.8142000000000003
1	reinforce	Median_molecules_1	Top-100 Avg (Div)	0.2864833892491959
1	reinforce	Median_molecules_2	Top-100 Avg (Div)	0.2255772876460871
1	reinforce	Mestranol_similarity	Top-100 Avg (Div)	0.5827567263644358
1	reinforce	Osimertinib_MPO	Top-100 Avg (Div)	0.826002829906168
1	reinforce	Perindopril_MPO	Top-100 Avg (Div)	0.4954273561079143
1	reinforce	QED	Top-100 Avg (Div)	0.9434956876056104
1	reinforce	Ranolazine_MPO	Top-100 Avg (Div)	0.7510637246132371
1	reinforce	Scaffold_hop	Top-100 Avg (Div)	0.8006108919088161
1	reinforce	Sitagliptin_MPO	Top-100 Avg (Div)	0.3419697123096222
1	reinforce	Thiothixene_rediscovery	Top-100 Avg (Div)	0.4237602696323207
1	reinforce	Troglitazone_rediscovery	Top-100 Avg (Div)	0.3142624539887948
1	reinforce	Valsartan_smarts	Top-100 Avg (Div)	0.0257736392162164
1	reinforce	Zaleplon_MPO	Top-100 Avg (Div)	0.4736407230510048
1	reinforce	Albuterol_similarity	Top-1 AUC	0.7670137376006051
1	reinforce	Amlodipine_MPO	Top-1 AUC	0.5871747442501911
1	reinforce	C7H8N2O2	Top-1 AUC	0.9206892219726964
1	reinforce	C9H10N2O2PF2Cl	Top-1 AUC	0.7414061861245397
1	reinforce	Celecoxxib_rediscovery	Top-1 AUC	0.8007987045866868
1	reinforce	DRD2	Top-1 AUC	0.9923083623497267
1	reinforce	Deco_hop	Top-1 AUC	0.6579095889734337
1	reinforce	Fexofenadine_MPO	Top-1 AUC	0.7295326839533215
1	reinforce	GSK3B	Top-1 AUC	0.90595
1	reinforce	JNK3	Top-1 AUC	0.8523
1	reinforce	Median_molecules_1	Top-1 AUC	0.2922478604167967
1	reinforce	Median_molecules_2	Top-1 AUC	0.2469291033456375
1	reinforce	Mestranol_similarity	Top-1 AUC	0.6951488683323879
1	reinforce	Osimertinib_MPO	Top-1 AUC	0.8402355696737818
1	reinforce	Perindopril_MPO	Top-1 AUC	0.5076813364015266
1	reinforce	QED	Top-1 AUC	0.9428380137073517
1	reinforce	Ranolazine_MPO	Top-1 AUC	0.7503550173039617
1	reinforce	Scaffold_hop	Top-1 AUC	0.8161465570786247
1	reinforce	Sitagliptin_MPO	Top-1 AUC	0.416378674239915
1	reinforce	Thiothixene_rediscovery	Top-1 AUC	0.4612261687572014
1	reinforce	Troglitazone_rediscovery	Top-1 AUC	0.3192905967433299
1	reinforce	Valsartan_smarts	Top-1 AUC	0.030030404714796
1	reinforce	Zaleplon_MPO	Top-1 AUC	0.5274646820016373
1	reinforce	Albuterol_similarity	Top-10 AUC	0.6720963104688753
1	reinforce	Amlodipine_MPO	Top-10 AUC	0.5532157780414091
1	reinforce	C7H8N2O2	Top-10 AUC	0.8308692917600412
1	reinforce	C9H10N2O2PF2Cl	Top-10 AUC	0.6762844194103874
1	reinforce	Celecoxxib_rediscovery	Top-10 AUC	0.6441789495402918
1	reinforce	DRD2	Top-10 AUC	0.9782278066741196
1	reinforce	Deco_hop	Top-10 AUC	0.6314457738303746
1	reinforce	Fexofenadine_MPO	Top-10 AUC	0.7056850719211751
1	reinforce	GSK3B	Top-10 AUC	0.83268
1	reinforce	JNK3	Top-10 AUC	0.7700600000000001
1	reinforce	Median_molecules_1	Top-10 AUC	0.2635173840053623
1	reinforce	Median_molecules_2	Top-10 AUC	0.2205666536322185
1	reinforce	Mestranol_similarity	Top-10 AUC	0.5709759508623721
1	reinforce	Osimertinib_MPO	Top-10 AUC	0.8219016417094497
1	reinforce	Perindopril_MPO	Top-10 AUC	0.4823274805334953
1	reinforce	QED	Top-10 AUC	0.9399486247983764
1	reinforce	Ranolazine_MPO	Top-10 AUC	0.6991836612747677
1	reinforce	Scaffold_hop	Top-10 AUC	0.7952329034718332
1	reinforce	Sitagliptin_MPO	Top-10 AUC	0.3651399736911337
1	reinforce	Thiothixene_rediscovery	Top-10 AUC	0.4189260846564343
1	reinforce	Troglitazone_rediscovery	Top-10 AUC	0.2888657417711057
1	reinforce	Valsartan_smarts	Top-10 AUC	0.0271572117779104
1	reinforce	Zaleplon_MPO	Top-10 AUC	0.4754594128002612
1	reinforce	Albuterol_similarity	Top-100 AUC	0.5477908884512614
1	reinforce	Amlodipine_MPO	Top-100 AUC	0.504301537063601
1	reinforce	C7H8N2O2	Top-100 AUC	0.6367500581741646
1	reinforce	C9H10N2O2PF2Cl	Top-100 AUC	0.5491251648429486
1	reinforce	Celecoxxib_rediscovery	Top-100 AUC	0.4868627709064851
1	reinforce	DRD2	Top-100 AUC	0.9024083970326352
1	reinforce	Deco_hop	Top-100 AUC	0.6049474195877845
1	reinforce	Fexofenadine_MPO	Top-100 AUC	0.6627939858218702
1	reinforce	GSK3B	Top-100 AUC	0.7156171137499997
1	reinforce	JNK3	Top-100 AUC	0.6525686549999998
1	reinforce	Median_molecules_1	Top-100 AUC	0.2241634461565507
1	reinforce	Median_molecules_2	Top-100 AUC	0.1922286376978247
1	reinforce	Mestranol_similarity	Top-100 AUC	0.4505200715832571
1	reinforce	Osimertinib_MPO	Top-100 AUC	0.7823577786723279
1	reinforce	Perindopril_MPO	Top-100 AUC	0.4359861074196747
1	reinforce	QED	Top-100 AUC	0.9223126864891265
1	reinforce	Ranolazine_MPO	Top-100 AUC	0.6299228865821298
1	reinforce	Scaffold_hop	Top-100 AUC	0.7594932119630469
1	reinforce	Sitagliptin_MPO	Top-100 AUC	0.2547050561072551
1	reinforce	Thiothixene_rediscovery	Top-100 AUC	0.3614921244729846
1	reinforce	Troglitazone_rediscovery	Top-100 AUC	0.2487444376550304
1	reinforce	Valsartan_smarts	Top-100 AUC	0.0185824331054344
1	reinforce	Zaleplon_MPO	Top-100 AUC	0.4081436980282095
1	reinforce	Albuterol_similarity	Top-1 AUC (Div)	0.7670137376006051
1	reinforce	Amlodipine_MPO	Top-1 AUC (Div)	0.5871747442501911
1	reinforce	C7H8N2O2	Top-1 AUC (Div)	0.9206892219726964
1	reinforce	C9H10N2O2PF2Cl	Top-1 AUC (Div)	0.7414061861245397
1	reinforce	Celecoxxib_rediscovery	Top-1 AUC (Div)	0.8007987045866868
1	reinforce	DRD2	Top-1 AUC (Div)	0.9923083623497267
1	reinforce	Deco_hop	Top-1 AUC (Div)	0.6579095889734337
1	reinforce	Fexofenadine_MPO	Top-1 AUC (Div)	0.7295326839533215
1	reinforce	GSK3B	Top-1 AUC (Div)	0.90595
1	reinforce	JNK3	Top-1 AUC (Div)	0.8523
1	reinforce	Median_molecules_1	Top-1 AUC (Div)	0.2922478604167967
1	reinforce	Median_molecules_2	Top-1 AUC (Div)	0.2469291033456375
1	reinforce	Mestranol_similarity	Top-1 AUC (Div)	0.6951488683323879
1	reinforce	Osimertinib_MPO	Top-1 AUC (Div)	0.8402355696737818
1	reinforce	Perindopril_MPO	Top-1 AUC (Div)	0.5076813364015266
1	reinforce	QED	Top-1 AUC (Div)	0.9428380137073517
1	reinforce	Ranolazine_MPO	Top-1 AUC (Div)	0.7503550173039617
1	reinforce	Scaffold_hop	Top-1 AUC (Div)	0.8161465570786247
1	reinforce	Sitagliptin_MPO	Top-1 AUC (Div)	0.416378674239915
1	reinforce	Thiothixene_rediscovery	Top-1 AUC (Div)	0.4612261687572014
1	reinforce	Troglitazone_rediscovery	Top-1 AUC (Div)	0.3192905967433299
1	reinforce	Valsartan_smarts	Top-1 AUC (Div)	0.030030404714796
1	reinforce	Zaleplon_MPO	Top-1 AUC (Div)	0.5274646820016373
1	reinforce	Albuterol_similarity	Top-10 AUC (Div)	0.6695332085528416
1	reinforce	Amlodipine_MPO	Top-10 AUC (Div)	0.5522131032669788
1	reinforce	C7H8N2O2	Top-10 AUC (Div)	0.8255881243910485
1	reinforce	C9H10N2O2PF2Cl	Top-10 AUC (Div)	0.6752505168535831
1	reinforce	Celecoxxib_rediscovery	Top-10 AUC (Div)	0.5699794855710719
1	reinforce	DRD2	Top-10 AUC (Div)	0.9780955138254044
1	reinforce	Deco_hop	Top-10 AUC (Div)	0.626435812880102
1	reinforce	Fexofenadine_MPO	Top-10 AUC (Div)	0.7056850719211754
1	reinforce	GSK3B	Top-10 AUC (Div)	0.8263150000000001
1	reinforce	JNK3	Top-10 AUC (Div)	0.7519399999999998
1	reinforce	Median_molecules_1	Top-10 AUC (Div)	0.2617220372571269
1	reinforce	Median_molecules_2	Top-10 AUC (Div)	0.2186612356346254
1	reinforce	Mestranol_similarity	Top-10 AUC (Div)	0.5523516165981005
1	reinforce	Osimertinib_MPO	Top-10 AUC (Div)	0.8218993687299476
1	reinforce	Perindopril_MPO	Top-10 AUC (Div)	0.482326463037539
1	reinforce	QED	Top-10 AUC (Div)	0.9399486247983764
1	reinforce	Ranolazine_MPO	Top-10 AUC (Div)	0.6991836612747676
1	reinforce	Scaffold_hop	Top-10 AUC (Div)	0.7952329034718332
1	reinforce	Sitagliptin_MPO	Top-10 AUC (Div)	0.3651399736911337
1	reinforce	Thiothixene_rediscovery	Top-10 AUC (Div)	0.4163460967838371
1	reinforce	Troglitazone_rediscovery	Top-10 AUC (Div)	0.2882476300446835
1	reinforce	Valsartan_smarts	Top-10 AUC (Div)	0.0271572117779104
1	reinforce	Zaleplon_MPO	Top-10 AUC (Div)	0.4747034818458582
1	reinforce	Albuterol_similarity	Top-100 AUC (Div)	0.5225306924828981
1	reinforce	Amlodipine_MPO	Top-100 AUC (Div)	0.500702573825762
1	reinforce	C7H8N2O2	Top-100 AUC (Div)	0.6071859937947306
1	reinforce	C9H10N2O2PF2Cl	Top-100 AUC (Div)	0.5424346641156226
1	reinforce	Celecoxxib_rediscovery	Top-100 AUC (Div)	0.4266001404008345
1	reinforce	DRD2	Top-100 AUC (Div)	0.8923441031925585
1	reinforce	Deco_hop	Top-100 AUC (Div)	0.6024588871444728
1	reinforce	Fexofenadine_MPO	Top-100 AUC (Div)	0.6625312908174459
1	reinforce	GSK3B	Top-100 AUC (Div)	0.6954424437499998
1	reinforce	JNK3	Top-100 AUC (Div)	0.5842751049999999
1	reinforce	Median_molecules_1	Top-100 AUC (Div)	0.2164442951488445
1	reinforce	Median_molecules_2	Top-100 AUC (Div)	0.1879817801474298
1	reinforce	Mestranol_similarity	Top-100 AUC (Div)	0.4228943720330858
1	reinforce	Osimertinib_MPO	Top-100 AUC (Div)	0.7814613048647179
1	reinforce	Perindopril_MPO	Top-100 AUC (Div)	0.4351675458401959
1	reinforce	QED	Top-100 AUC (Div)	0.92154749864534
1	reinforce	Ranolazine_MPO	Top-100 AUC (Div)	0.6298887505195198
1	reinforce	Scaffold_hop	Top-100 AUC (Div)	0.7593238158088309
1	reinforce	Sitagliptin_MPO	Top-100 AUC (Div)	0.2523621581241149
1	reinforce	Thiothixene_rediscovery	Top-100 AUC (Div)	0.3469896107207353
1	reinforce	Troglitazone_rediscovery	Top-100 AUC (Div)	0.2472378174289054
1	reinforce	Valsartan_smarts	Top-100 AUC (Div)	0.018273975238346
1	reinforce	Zaleplon_MPO	Top-100 AUC (Div)	0.4036892401853261
1	reinforce	Albuterol_similarity	Diversity (SEDiv@1k)	0.77
1	reinforce	Amlodipine_MPO	Diversity (SEDiv@1k)	0.81
1	reinforce	C7H8N2O2	Diversity (SEDiv@1k)	0.7
1	reinforce	C9H10N2O2PF2Cl	Diversity (SEDiv@1k)	0.705
1	reinforce	Celecoxxib_rediscovery	Diversity (SEDiv@1k)	0.52
1	reinforce	DRD2	Diversity (SEDiv@1k)	0.531
1	reinforce	Deco_hop	Diversity (SEDiv@1k)	0.895
1	reinforce	Fexofenadine_MPO	Diversity (SEDiv@1k)	0.95
1	reinforce	GSK3B	Diversity (SEDiv@1k)	0.696
1	reinforce	JNK3	Diversity (SEDiv@1k)	0.508
1	reinforce	Median_molecules_1	Diversity (SEDiv@1k)	0.769
1	reinforce	Median_molecules_2	Diversity (SEDiv@1k)	0.817
1	reinforce	Mestranol_similarity	Diversity (SEDiv@1k)	0.781
1	reinforce	Osimertinib_MPO	Diversity (SEDiv@1k)	0.892
1	reinforce	Perindopril_MPO	Diversity (SEDiv@1k)	0.876
1	reinforce	QED	Diversity (SEDiv@1k)	0.772
1	reinforce	Ranolazine_MPO	Diversity (SEDiv@1k)	0.95
1	reinforce	Scaffold_hop	Diversity (SEDiv@1k)	0.944
1	reinforce	Sitagliptin_MPO	Diversity (SEDiv@1k)	0.836
1	reinforce	Thiothixene_rediscovery	Diversity (SEDiv@1k)	0.601
1	reinforce	Troglitazone_rediscovery	Diversity (SEDiv@1k)	0.889
1	reinforce	Valsartan_smarts	Diversity (SEDiv@1k)	0.836
1	reinforce	Zaleplon_MPO	Diversity (SEDiv@1k)	0.715
1	reinforce	Albuterol_similarity	B-CF Top-1 Avg	1.0
1	reinforce	Amlodipine_MPO	B-CF Top-1 Avg	0.6566526178661429
1	reinforce	C7H8N2O2	B-CF Top-1 Avg	1.0
1	reinforce	C9H10N2O2PF2Cl	B-CF Top-1 Avg	0.8348063012807894
1	reinforce	Celecoxxib_rediscovery	B-CF Top-1 Avg	1.0
1	reinforce	DRD2	B-CF Top-1 Avg	0.9999999997339336
1	reinforce	Deco_hop	B-CF Top-1 Avg	0.6706962206959707
1	reinforce	Fexofenadine_MPO	B-CF Top-1 Avg	0.7712251236004671
1	reinforce	GSK3B	B-CF Top-1 Avg	0.94
1	reinforce	JNK3	B-CF Top-1 Avg	0.96
1	reinforce	Median_molecules_1	B-CF Top-1 Avg	0.4
1	reinforce	Median_molecules_2	B-CF Top-1 Avg	0.3040404378818994
1	reinforce	Mestranol_similarity	B-CF Top-1 Avg	0.9368029739776952
1	reinforce	Osimertinib_MPO	B-CF Top-1 Avg	0.8532922350471589
1	reinforce	Perindopril_MPO	B-CF Top-1 Avg	0.512989176042577
1	reinforce	QED	B-CF Top-1 Avg	0.9481902057854172
1	reinforce	Ranolazine_MPO	B-CF Top-1 Avg	0.3257425242181662
1	reinforce	Scaffold_hop	B-CF Top-1 Avg	0.8265524625267666
1	reinforce	Sitagliptin_MPO	B-CF Top-1 Avg	0.4667943190272098
1	reinforce	Thiothixene_rediscovery	B-CF Top-1 Avg	0.5333333333333333
1	reinforce	Troglitazone_rediscovery	B-CF Top-1 Avg	0.5643564356435643
1	reinforce	Valsartan_smarts	B-CF Top-1 Avg	0.0311741151305279
1	reinforce	Zaleplon_MPO	B-CF Top-1 Avg	0.5744562646538028
1	reinforce	Albuterol_similarity	B-CF Top-10 Avg	0.9840235703200662
1	reinforce	Amlodipine_MPO	B-CF Top-10 Avg	0.6071083671438028
1	reinforce	C7H8N2O2	B-CF Top-10 Avg	1.0
1	reinforce	C9H10N2O2PF2Cl	B-CF Top-10 Avg	0.7785553605336564
1	reinforce	Celecoxxib_rediscovery	B-CF Top-10 Avg	0.8672509452572743
1	reinforce	DRD2	B-CF Top-10 Avg	0.9999999988379475
1	reinforce	Deco_hop	B-CF Top-10 Avg	0.6602776126542607
1	reinforce	Fexofenadine_MPO	B-CF Top-10 Avg	0.737428742587283
1	reinforce	GSK3B	B-CF Top-10 Avg	0.91
1	reinforce	JNK3	B-CF Top-10 Avg	0.944
1	reinforce	Median_molecules_1	B-CF Top-10 Avg	0.33416583757015
1	reinforce	Median_molecules_2	B-CF Top-10 Avg	0.2782799681588269
1	reinforce	Mestranol_similarity	B-CF Top-10 Avg	0.7833141905219003
1	reinforce	Osimertinib_MPO	B-CF Top-10 Avg	0.8418204843680555
1	reinforce	Perindopril_MPO	B-CF Top-10 Avg	0.4853439505804102
1	reinforce	QED	B-CF Top-10 Avg	0.9475301641008226
1	reinforce	Ranolazine_MPO	B-CF Top-10 Avg	0.3127948355969096
1	reinforce	Scaffold_hop	B-CF Top-10 Avg	0.8142366114860353
1	reinforce	Sitagliptin_MPO	B-CF Top-10 Avg	0.4372649919512478
1	reinforce	Thiothixene_rediscovery	B-CF Top-10 Avg	0.5089407910594529
1	reinforce	Troglitazone_rediscovery	B-CF Top-10 Avg	0.3743080423689875
1	reinforce	Valsartan_smarts	B-CF Top-10 Avg	0.0301934147270927
1	reinforce	Zaleplon_MPO	B-CF Top-10 Avg	0.5312351507883067
1	reinforce	Albuterol_similarity	B-CF Top-100 Avg	0.8264258430751409
1	reinforce	Amlodipine_MPO	B-CF Top-100 Avg	0.5659645376286203
1	reinforce	C7H8N2O2	B-CF Top-100 Avg	0.8670456478875878
1	reinforce	C9H10N2O2PF2Cl	B-CF Top-100 Avg	0.7046634495022788
1	reinforce	Celecoxxib_rediscovery	B-CF Top-100 Avg	0.7245514666608486
1	reinforce	DRD2	B-CF Top-100 Avg	0.9999999356500596
1	reinforce	Deco_hop	B-CF Top-100 Avg	0.6303803230294315
1	reinforce	Fexofenadine_MPO	B-CF Top-100 Avg	0.6998069552013694
1	reinforce	GSK3B	B-CF Top-100 Avg	0.8662000000000002
1	reinforce	JNK3	B-CF Top-100 Avg	0.9109
1	reinforce	Median_molecules_1	B-CF Top-100 Avg	0.2974076005914172
1	reinforce	Median_molecules_2	B-CF Top-100 Avg	0.2400135674520417
1	reinforce	Mestranol_similarity	B-CF Top-100 Avg	0.6423074218360746
1	reinforce	Osimertinib_MPO	B-CF Top-100 Avg	0.8220502886874024
1	reinforce	Perindopril_MPO	B-CF Top-100 Avg	0.4551046475491512
1	reinforce	QED	B-CF Top-100 Avg	0.9437020716970344
1	reinforce	Ranolazine_MPO	B-CF Top-100 Avg	0.2605810082294755
1	reinforce	Scaffold_hop	B-CF Top-100 Avg	0.7929785963746536
1	reinforce	Sitagliptin_MPO	B-CF Top-100 Avg	0.3455873009617761
1	reinforce	Thiothixene_rediscovery	B-CF Top-100 Avg	0.4475841423475777
1	reinforce	Troglitazone_rediscovery	B-CF Top-100 Avg	0.3136783470990531
1	reinforce	Valsartan_smarts	B-CF Top-100 Avg	0.0261369145011415
1	reinforce	Zaleplon_MPO	B-CF Top-100 Avg	0.4844172529089895
1	reinforce	Albuterol_similarity	B-CF Top-1 Avg (Div)	1.0
1	reinforce	Amlodipine_MPO	B-CF Top-1 Avg (Div)	0.6566526178661429
1	reinforce	C7H8N2O2	B-CF Top-1 Avg (Div)	1.0
1	reinforce	C9H10N2O2PF2Cl	B-CF Top-1 Avg (Div)	0.8348063012807894
1	reinforce	Celecoxxib_rediscovery	B-CF Top-1 Avg (Div)	1.0
1	reinforce	DRD2	B-CF Top-1 Avg (Div)	0.9999999997339336
1	reinforce	Deco_hop	B-CF Top-1 Avg (Div)	0.6706962206959707
1	reinforce	Fexofenadine_MPO	B-CF Top-1 Avg (Div)	0.7712251236004671
1	reinforce	GSK3B	B-CF Top-1 Avg (Div)	0.94
1	reinforce	JNK3	B-CF Top-1 Avg (Div)	0.96
1	reinforce	Median_molecules_1	B-CF Top-1 Avg (Div)	0.4
1	reinforce	Median_molecules_2	B-CF Top-1 Avg (Div)	0.3040404378818994
1	reinforce	Mestranol_similarity	B-CF Top-1 Avg (Div)	0.9368029739776952
1	reinforce	Osimertinib_MPO	B-CF Top-1 Avg (Div)	0.8532922350471589
1	reinforce	Perindopril_MPO	B-CF Top-1 Avg (Div)	0.512989176042577
1	reinforce	QED	B-CF Top-1 Avg (Div)	0.9481902057854172
1	reinforce	Ranolazine_MPO	B-CF Top-1 Avg (Div)	0.3257425242181662
1	reinforce	Scaffold_hop	B-CF Top-1 Avg (Div)	0.8265524625267666
1	reinforce	Sitagliptin_MPO	B-CF Top-1 Avg (Div)	0.4667943190272098
1	reinforce	Thiothixene_rediscovery	B-CF Top-1 Avg (Div)	0.5333333333333333
1	reinforce	Troglitazone_rediscovery	B-CF Top-1 Avg (Div)	0.5643564356435643
1	reinforce	Valsartan_smarts	B-CF Top-1 Avg (Div)	0.0311741151305279
1	reinforce	Zaleplon_MPO	B-CF Top-1 Avg (Div)	0.5744562646538028
1	reinforce	Albuterol_similarity	B-CF Top-10 Avg (Div)	0.9780315748941086
1	reinforce	Amlodipine_MPO	B-CF Top-10 Avg (Div)	0.6048583971984887
1	reinforce	C7H8N2O2	B-CF Top-10 Avg (Div)	1.0
1	reinforce	C9H10N2O2PF2Cl	B-CF Top-10 Avg (Div)	0.77383684512118
1	reinforce	Celecoxxib_rediscovery	B-CF Top-10 Avg (Div)	0.7844898423660601
1	reinforce	DRD2	B-CF Top-10 Avg (Div)	0.9999999952981138
1	reinforce	Deco_hop	B-CF Top-10 Avg (Div)	0.6494458569878518
1	reinforce	Fexofenadine_MPO	B-CF Top-10 Avg (Div)	0.7374287425872827
1	reinforce	GSK3B	B-CF Top-10 Avg (Div)	0.909
1	reinforce	JNK3	B-CF Top-10 Avg (Div)	0.934
1	reinforce	Median_molecules_1	B-CF Top-10 Avg (Div)	0.3341658375701499
1	reinforce	Median_molecules_2	B-CF Top-10 Avg (Div)	0.2699025917860279
1	reinforce	Mestranol_similarity	B-CF Top-10 Avg (Div)	0.7491162739450389
1	reinforce	Osimertinib_MPO	B-CF Top-10 Avg (Div)	0.8418204843680555
1	reinforce	Perindopril_MPO	B-CF Top-10 Avg (Div)	0.4853439505804101
1	reinforce	QED	B-CF Top-10 Avg (Div)	0.9475301641008226
1	reinforce	Ranolazine_MPO	B-CF Top-10 Avg (Div)	0.3127948355969096
1	reinforce	Scaffold_hop	B-CF Top-10 Avg (Div)	0.8142366114860353
1	reinforce	Sitagliptin_MPO	B-CF Top-10 Avg (Div)	0.4372649919512478
1	reinforce	Thiothixene_rediscovery	B-CF Top-10 Avg (Div)	0.5059930006083045
1	reinforce	Troglitazone_rediscovery	B-CF Top-10 Avg (Div)	0.372961256913945
1	reinforce	Valsartan_smarts	B-CF Top-10 Avg (Div)	0.0301934147270927
1	reinforce	Zaleplon_MPO	B-CF Top-10 Avg (Div)	0.5312351507883067
1	reinforce	Albuterol_similarity	B-CF Top-100 Avg (Div)	0.7372413329347015
1	reinforce	Amlodipine_MPO	B-CF Top-100 Avg (Div)	0.5562552014849781
1	reinforce	C7H8N2O2	B-CF Top-100 Avg (Div)	0.8270343976818686
1	reinforce	C9H10N2O2PF2Cl	B-CF Top-100 Avg (Div)	0.6918311116958212
1	reinforce	Celecoxxib_rediscovery	B-CF Top-100 Avg (Div)	0.5519673182053452
1	reinforce	DRD2	B-CF Top-100 Avg (Div)	0.998453160062386
1	reinforce	Deco_hop	B-CF Top-100 Avg (Div)	0.6240013769354836
1	reinforce	Fexofenadine_MPO	B-CF Top-100 Avg (Div)	0.698845944801267
1	reinforce	GSK3B	B-CF Top-100 Avg (Div)	0.8394000000000007
1	reinforce	JNK3	B-CF Top-100 Avg (Div)	0.7435999999999997
1	reinforce	Median_molecules_1	B-CF Top-100 Avg (Div)	0.2846314959608876
1	reinforce	Median_molecules_2	B-CF Top-100 Avg (Div)	0.225630583927234
1	reinforce	Mestranol_similarity	B-CF Top-100 Avg (Div)	0.5476969884881437
1	reinforce	Osimertinib_MPO	B-CF Top-100 Avg (Div)	0.8206995373122968
1	reinforce	Perindopril_MPO	B-CF Top-100 Avg (Div)	0.4537723972485065
1	reinforce	QED	B-CF Top-100 Avg (Div)	0.9434624202894336
1	reinforce	Ranolazine_MPO	B-CF Top-100 Avg (Div)	0.2602548962133695
1	reinforce	Scaffold_hop	B-CF Top-100 Avg (Div)	0.792851662782843
1	reinforce	Sitagliptin_MPO	B-CF Top-100 Avg (Div)	0.3413093939728798
1	reinforce	Thiothixene_rediscovery	B-CF Top-100 Avg (Div)	0.4176864894583664
1	reinforce	Troglitazone_rediscovery	B-CF Top-100 Avg (Div)	0.3067855045851282
1	reinforce	Valsartan_smarts	B-CF Top-100 Avg (Div)	0.0257652558864731
1	reinforce	Zaleplon_MPO	B-CF Top-100 Avg (Div)	0.475483005046224
1	reinforce	Albuterol_similarity	B-CF Top-1 AUC	0.7650395843029222
1	reinforce	Amlodipine_MPO	B-CF Top-1 AUC	0.5756848109541368
1	reinforce	C7H8N2O2	B-CF Top-1 AUC	0.9163862566340182
1	reinforce	C9H10N2O2PF2Cl	B-CF Top-1 AUC	0.7414061861245397
1	reinforce	Celecoxxib_rediscovery	B-CF Top-1 AUC	0.7986911063631189
1	reinforce	DRD2	B-CF Top-1 AUC	0.992308359222164
1	reinforce	Deco_hop	B-CF Top-1 AUC	0.6579095889734337
1	reinforce	Fexofenadine_MPO	B-CF Top-1 AUC	0.7288755260705606
1	reinforce	GSK3B	B-CF Top-1 AUC	0.9052
1	reinforce	JNK3	B-CF Top-1 AUC	0.845
1	reinforce	Median_molecules_1	B-CF Top-1 AUC	0.289577726964065
1	reinforce	Median_molecules_2	B-CF Top-1 AUC	0.2469291033456375
1	reinforce	Mestranol_similarity	B-CF Top-1 AUC	0.6797635138036138
1	reinforce	Osimertinib_MPO	B-CF Top-1 AUC	0.8335987128405724
1	reinforce	Perindopril_MPO	B-CF Top-1 AUC	0.476420046178681
1	reinforce	QED	B-CF Top-1 AUC	0.9428380137073517
1	reinforce	Ranolazine_MPO	B-CF Top-1 AUC	0.3161525086324998
1	reinforce	Scaffold_hop	B-CF Top-1 AUC	0.803298747365039
1	reinforce	Sitagliptin_MPO	B-CF Top-1 AUC	0.416378674239915
1	reinforce	Thiothixene_rediscovery	B-CF Top-1 AUC	0.4530477148098331
1	reinforce	Troglitazone_rediscovery	B-CF Top-1 AUC	0.3119010715384692
1	reinforce	Valsartan_smarts	B-CF Top-1 AUC	0.030030404714796
1	reinforce	Zaleplon_MPO	B-CF Top-1 AUC	0.5274646820016373
1	reinforce	Albuterol_similarity	B-CF Top-10 AUC	0.6706183191854428
1	reinforce	Amlodipine_MPO	B-CF Top-10 AUC	0.5472060687210643
1	reinforce	C7H8N2O2	B-CF Top-10 AUC	0.8163372522833634
1	reinforce	C9H10N2O2PF2Cl	B-CF Top-10 AUC	0.6762844194103874
1	reinforce	Celecoxxib_rediscovery	B-CF Top-10 AUC	0.6400471256982396
1	reinforce	DRD2	B-CF Top-10 AUC	0.9731572879175612
1	reinforce	Deco_hop	B-CF Top-10 AUC	0.630254988814381
1	reinforce	Fexofenadine_MPO	B-CF Top-10 AUC	0.6996585367266577
1	reinforce	GSK3B	B-CF Top-10 AUC	0.8284753999999995
1	reinforce	JNK3	B-CF Top-10 AUC	0.75796
1	reinforce	Median_molecules_1	B-CF Top-10 AUC	0.260647155235206
1	reinforce	Median_molecules_2	B-CF Top-10 AUC	0.2198684946546972
1	reinforce	Mestranol_similarity	B-CF Top-10 AUC	0.5542467367028123
1	reinforce	Osimertinib_MPO	B-CF Top-10 AUC	0.8163594325824258
1	reinforce	Perindopril_MPO	B-CF Top-10 AUC	0.4527714264952158
1	reinforce	QED	B-CF Top-10 AUC	0.9399486247983764
1	reinforce	Ranolazine_MPO	B-CF Top-10 AUC	0.2996807817279615
1	reinforce	Scaffold_hop	B-CF Top-10 AUC	0.7896782309495822
1	reinforce	Sitagliptin_MPO	B-CF Top-10 AUC	0.3651399736911337
1	reinforce	Thiothixene_rediscovery	B-CF Top-10 AUC	0.4154741117545193
1	reinforce	Troglitazone_rediscovery	B-CF Top-10 AUC	0.2842441979268124
1	reinforce	Valsartan_smarts	B-CF Top-10 AUC	0.0271554414568576
1	reinforce	Zaleplon_MPO	B-CF Top-10 AUC	0.4754408909587925
1	reinforce	Albuterol_similarity	B-CF Top-100 AUC	0.5450163348924733
1	reinforce	Amlodipine_MPO	B-CF Top-100 AUC	0.4990304486824424
1	reinforce	C7H8N2O2	B-CF Top-100 AUC	0.6009305107258126
1	reinforce	C9H10N2O2PF2Cl	B-CF Top-100 AUC	0.5487492416117902
1	reinforce	Celecoxxib_rediscovery	B-CF Top-100 AUC	0.4798224982217232
1	reinforce	DRD2	B-CF Top-100 AUC	0.890372296283332
1	reinforce	Deco_hop	B-CF Top-100 AUC	0.6037212598926364
1	reinforce	Fexofenadine_MPO	B-CF Top-100 AUC	0.6516448109489082
1	reinforce	GSK3B	B-CF Top-100 AUC	0.7080672489285714
1	reinforce	JNK3	B-CF Top-100 AUC	0.6295133045348839
1	reinforce	Median_molecules_1	B-CF Top-100 AUC	0.2197135205442071
1	reinforce	Median_molecules_2	B-CF Top-100 AUC	0.1905344196697894
1	reinforce	Mestranol_similarity	B-CF Top-100 AUC	0.4335629750004992
1	reinforce	Osimertinib_MPO	B-CF Top-100 AUC	0.775913800742657
1	reinforce	Perindopril_MPO	B-CF Top-100 AUC	0.4092992648460035
1	reinforce	QED	B-CF Top-100 AUC	0.922338480411538
1	reinforce	Ranolazine_MPO	B-CF Top-100 AUC	0.2408483336203828
1	reinforce	Scaffold_hop	B-CF Top-100 AUC	0.7528604828824474
1	reinforce	Sitagliptin_MPO	B-CF Top-100 AUC	0.2543426031871496
1	reinforce	Thiothixene_rediscovery	B-CF Top-100 AUC	0.3586759418584161
1	reinforce	Troglitazone_rediscovery	B-CF Top-100 AUC	0.2441507693402857
1	reinforce	Valsartan_smarts	B-CF Top-100 AUC	0.0185384192838185
1	reinforce	Zaleplon_MPO	B-CF Top-100 AUC	0.407073375010961
1	reinforce	Albuterol_similarity	B-CF Top-1 AUC (Div)	0.7650395843029222
1	reinforce	Amlodipine_MPO	B-CF Top-1 AUC (Div)	0.5756848109541368
1	reinforce	C7H8N2O2	B-CF Top-1 AUC (Div)	0.9163862566340182
1	reinforce	C9H10N2O2PF2Cl	B-CF Top-1 AUC (Div)	0.7414061861245397
1	reinforce	Celecoxxib_rediscovery	B-CF Top-1 AUC (Div)	0.7986911063631189
1	reinforce	DRD2	B-CF Top-1 AUC (Div)	0.992308359222164
1	reinforce	Deco_hop	B-CF Top-1 AUC (Div)	0.6579095889734337
1	reinforce	Fexofenadine_MPO	B-CF Top-1 AUC (Div)	0.7288755260705606
1	reinforce	GSK3B	B-CF Top-1 AUC (Div)	0.9052
1	reinforce	JNK3	B-CF Top-1 AUC (Div)	0.845
1	reinforce	Median_molecules_1	B-CF Top-1 AUC (Div)	0.289577726964065
1	reinforce	Median_molecules_2	B-CF Top-1 AUC (Div)	0.2469291033456375
1	reinforce	Mestranol_similarity	B-CF Top-1 AUC (Div)	0.6797635138036138
1	reinforce	Osimertinib_MPO	B-CF Top-1 AUC (Div)	0.8335987128405724
1	reinforce	Perindopril_MPO	B-CF Top-1 AUC (Div)	0.476420046178681
1	reinforce	QED	B-CF Top-1 AUC (Div)	0.9428380137073517
1	reinforce	Ranolazine_MPO	B-CF Top-1 AUC (Div)	0.3161525086324998
1	reinforce	Scaffold_hop	B-CF Top-1 AUC (Div)	0.803298747365039
1	reinforce	Sitagliptin_MPO	B-CF Top-1 AUC (Div)	0.416378674239915
1	reinforce	Thiothixene_rediscovery	B-CF Top-1 AUC (Div)	0.4530477148098331
1	reinforce	Troglitazone_rediscovery	B-CF Top-1 AUC (Div)	0.3119010715384692
1	reinforce	Valsartan_smarts	B-CF Top-1 AUC (Div)	0.030030404714796
1	reinforce	Zaleplon_MPO	B-CF Top-1 AUC (Div)	0.5274646820016373
1	reinforce	Albuterol_similarity	B-CF Top-10 AUC (Div)	0.6683874842329215
1	reinforce	Amlodipine_MPO	B-CF Top-10 AUC (Div)	0.5457411054971328
1	reinforce	C7H8N2O2	B-CF Top-10 AUC (Div)	0.8103917773042032
1	reinforce	C9H10N2O2PF2Cl	B-CF Top-10 AUC (Div)	0.6752505168535831
1	reinforce	Celecoxxib_rediscovery	B-CF Top-10 AUC (Div)	0.5657927252769374
1	reinforce	DRD2	B-CF Top-10 AUC (Div)	0.9729681725121792
1	reinforce	Deco_hop	B-CF Top-10 AUC (Div)	0.6247164839810296
1	reinforce	Fexofenadine_MPO	B-CF Top-10 AUC (Div)	0.6996580407629921
1	reinforce	GSK3B	B-CF Top-10 AUC (Div)	0.8212503999999999
1	reinforce	JNK3	B-CF Top-10 AUC (Div)	0.7305899999999996
1	reinforce	Median_molecules_1	B-CF Top-10 AUC (Div)	0.2589515051940202
1	reinforce	Median_molecules_2	B-CF Top-10 AUC (Div)	0.2178016845408661
1	reinforce	Mestranol_similarity	B-CF Top-10 AUC (Div)	0.5338959881193448
1	reinforce	Osimertinib_MPO	B-CF Top-10 AUC (Div)	0.8163591560743744
1	reinforce	Perindopril_MPO	B-CF Top-10 AUC (Div)	0.4527463705034989
1	reinforce	QED	B-CF Top-10 AUC (Div)	0.9399486247983764
1	reinforce	Ranolazine_MPO	B-CF Top-10 AUC (Div)	0.2996807817279615
1	reinforce	Scaffold_hop	B-CF Top-10 AUC (Div)	0.7896782309495823
1	reinforce	Sitagliptin_MPO	B-CF Top-10 AUC (Div)	0.3651399736911337
1	reinforce	Thiothixene_rediscovery	B-CF Top-10 AUC (Div)	0.4128482896496001
1	reinforce	Troglitazone_rediscovery	B-CF Top-10 AUC (Div)	0.2835141371114247
1	reinforce	Valsartan_smarts	B-CF Top-10 AUC (Div)	0.0271554414568576
1	reinforce	Zaleplon_MPO	B-CF Top-10 AUC (Div)	0.4751890973008021
1	reinforce	Albuterol_similarity	B-CF Top-100 AUC (Div)	0.520662608297822
1	reinforce	Amlodipine_MPO	B-CF Top-100 AUC (Div)	0.4948566120116217
1	reinforce	C7H8N2O2	B-CF Top-100 AUC (Div)	0.5724440054457491
1	reinforce	C9H10N2O2PF2Cl	B-CF Top-100 AUC (Div)	0.5420828046787051
1	reinforce	Celecoxxib_rediscovery	B-CF Top-100 AUC (Div)	0.4197421703418467
1	reinforce	DRD2	B-CF Top-100 AUC (Div)	0.87671291013031
1	reinforce	Deco_hop	B-CF Top-100 AUC (Div)	0.6011119495962138
1	reinforce	Fexofenadine_MPO	B-CF Top-100 AUC (Div)	0.6512938008475366
1	reinforce	GSK3B	B-CF Top-100 AUC (Div)	0.6870612489285715
1	reinforce	JNK3	B-CF Top-100 AUC (Div)	0.5368406295348838
1	reinforce	Median_molecules_1	B-CF Top-100 AUC (Div)	0.2128129954876358
1	reinforce	Median_molecules_2	B-CF Top-100 AUC (Div)	0.1864593983892184
1	reinforce	Mestranol_similarity	B-CF Top-100 AUC (Div)	0.4047277913031723
1	reinforce	Osimertinib_MPO	B-CF Top-100 AUC (Div)	0.7750659810364782
1	reinforce	Perindopril_MPO	B-CF Top-100 AUC (Div)	0.4079987427895462
1	reinforce	QED	B-CF Top-100 AUC (Div)	0.9215550408021624
1	reinforce	Ranolazine_MPO	B-CF Top-100 AUC (Div)	0.2405528254872132
1	reinforce	Scaffold_hop	B-CF Top-100 AUC (Div)	0.7525432962763633
1	reinforce	Sitagliptin_MPO	B-CF Top-100 AUC (Div)	0.252071498444583
1	reinforce	Thiothixene_rediscovery	B-CF Top-100 AUC (Div)	0.3434267681938132
1	reinforce	Troglitazone_rediscovery	B-CF Top-100 AUC (Div)	0.2425920468999966
1	reinforce	Valsartan_smarts	B-CF Top-100 AUC (Div)	0.0182195539069287
1	reinforce	Zaleplon_MPO	B-CF Top-100 AUC (Div)	0.4028651100945101
1	reinforce	Albuterol_similarity	B-CF Diversity (SEDiv@1k)	0.744
1	reinforce	Amlodipine_MPO	B-CF Diversity (SEDiv@1k)	0.807
1	reinforce	C7H8N2O2	B-CF Diversity (SEDiv@1k)	0.721
1	reinforce	C9H10N2O2PF2Cl	B-CF Diversity (SEDiv@1k)	0.712
1	reinforce	Celecoxxib_rediscovery	B-CF Diversity (SEDiv@1k)	0.513
1	reinforce	DRD2	B-CF Diversity (SEDiv@1k)	0.572
1	reinforce	Deco_hop	B-CF Diversity (SEDiv@1k)	0.892
1	reinforce	Fexofenadine_MPO	B-CF Diversity (SEDiv@1k)	0.927
1	reinforce	GSK3B	B-CF Diversity (SEDiv@1k)	0.708
1	reinforce	JNK3	B-CF Diversity (SEDiv@1k)	0.589
1	reinforce	Median_molecules_1	B-CF Diversity (SEDiv@1k)	0.81
1	reinforce	Median_molecules_2	B-CF Diversity (SEDiv@1k)	0.795
1	reinforce	Mestranol_similarity	B-CF Diversity (SEDiv@1k)	0.791
1	reinforce	Osimertinib_MPO	B-CF Diversity (SEDiv@1k)	0.895
1	reinforce	Perindopril_MPO	B-CF Diversity (SEDiv@1k)	0.859
1	reinforce	QED	B-CF Diversity (SEDiv@1k)	0.781
1	reinforce	Ranolazine_MPO	B-CF Diversity (SEDiv@1k)	0.911
1	reinforce	Scaffold_hop	B-CF Diversity (SEDiv@1k)	0.93
1	reinforce	Sitagliptin_MPO	B-CF Diversity (SEDiv@1k)	0.829
1	reinforce	Thiothixene_rediscovery	B-CF Diversity (SEDiv@1k)	0.59
1	reinforce	Troglitazone_rediscovery	B-CF Diversity (SEDiv@1k)	0.888
1	reinforce	Valsartan_smarts	B-CF Diversity (SEDiv@1k)	0.811
1	reinforce	Zaleplon_MPO	B-CF Diversity (SEDiv@1k)	0.706
1	reinforce	Albuterol_similarity	T-CF Top-1 Avg	1.0
1	reinforce	Amlodipine_MPO	T-CF Top-1 Avg	0.6566526178661429
1	reinforce	C7H8N2O2	T-CF Top-1 Avg	1.0
1	reinforce	C9H10N2O2PF2Cl	T-CF Top-1 Avg	0.8348063012807894
1	reinforce	Celecoxxib_rediscovery	T-CF Top-1 Avg	1.0
1	reinforce	DRD2	T-CF Top-1 Avg	0.999999999932884
1	reinforce	Deco_hop	T-CF Top-1 Avg	0.6706962206959707
1	reinforce	Fexofenadine_MPO	T-CF Top-1 Avg	0.7712251236004671
1	reinforce	GSK3B	T-CF Top-1 Avg	0.95
1	reinforce	JNK3	T-CF Top-1 Avg	0.96
1	reinforce	Median_molecules_1	T-CF Top-1 Avg	0.3288851311330169
1	reinforce	Median_molecules_2	T-CF Top-1 Avg	0.3040404378818994
1	reinforce	Mestranol_similarity	T-CF Top-1 Avg	0.9368029739776952
1	reinforce	Osimertinib_MPO	T-CF Top-1 Avg	0.85407736410085
1	reinforce	Perindopril_MPO	T-CF Top-1 Avg	0.552235945051653
1	reinforce	QED	T-CF Top-1 Avg	0.9481902057854172
1	reinforce	Ranolazine_MPO	T-CF Top-1 Avg	0.8094719685370448
1	reinforce	Scaffold_hop	T-CF Top-1 Avg	0.8735436203466894
1	reinforce	Sitagliptin_MPO	T-CF Top-1 Avg	0.4667943190272098
1	reinforce	Thiothixene_rediscovery	T-CF Top-1 Avg	0.5333333333333333
1	reinforce	Troglitazone_rediscovery	T-CF Top-1 Avg	0.5643564356435643
1	reinforce	Valsartan_smarts	T-CF Top-1 Avg	0.0311741151305279
1	reinforce	Zaleplon_MPO	T-CF Top-1 Avg	0.5744562646538028
1	reinforce	Albuterol_similarity	T-CF Top-10 Avg	0.9840235703200662
1	reinforce	Amlodipine_MPO	T-CF Top-10 Avg	0.6048802694163847
1	reinforce	C7H8N2O2	T-CF Top-10 Avg	1.0
1	reinforce	C9H10N2O2PF2Cl	T-CF Top-10 Avg	0.7785553605336564
1	reinforce	Celecoxxib_rediscovery	T-CF Top-10 Avg	0.8672509452572743
1	reinforce	DRD2	T-CF Top-10 Avg	0.9999999996015578
1	reinforce	Deco_hop	T-CF Top-10 Avg	0.6602776126542607
1	reinforce	Fexofenadine_MPO	T-CF Top-10 Avg	0.7402964021728279
1	reinforce	GSK3B	T-CF Top-10 Avg	0.929
1	reinforce	JNK3	T-CF Top-10 Avg	0.9479999999999998
1	reinforce	Median_molecules_1	T-CF Top-10 Avg	0.3128964346255047
1	reinforce	Median_molecules_2	T-CF Top-10 Avg	0.2792293986480826
1	reinforce	Mestranol_similarity	T-CF Top-10 Avg	0.7995234642932911
1	reinforce	Osimertinib_MPO	T-CF Top-10 Avg	0.847370991368021
1	reinforce	Perindopril_MPO	T-CF Top-10 Avg	0.5262450442324703
1	reinforce	QED	T-CF Top-10 Avg	0.9475301641008226
1	reinforce	Ranolazine_MPO	T-CF Top-10 Avg	0.7806800532746181
1	reinforce	Scaffold_hop	T-CF Top-10 Avg	0.8274877263489021
1	reinforce	Sitagliptin_MPO	T-CF Top-10 Avg	0.4372649919512478
1	reinforce	Thiothixene_rediscovery	T-CF Top-10 Avg	0.5089407910594529
1	reinforce	Troglitazone_rediscovery	T-CF Top-10 Avg	0.3702383735280121
[truncated: 43,886 more rows]
